# Supplementary material for: A SAR-Based Classification Model for Assessing Pesticide Toxicity to Apis mellifera
Source: J Xenobiot. 2026 Jul 11;16(4):130. doi: 10.3390/jox16040130 (PMC13398046; doi:10.3390/jox16040130)
Supplement: Supplementary file 1 [file jox-16-00130-s001.zip › Table S1.xlsx]

## Sheet: TRAINING SET
Active	CAS	pesticides group	Specific pesticides group	SMILES	TARGET
(1RS,3RS)-3-((Z)-2-chloro-3,3,3-trifluoroprop-1-enyl)-2,2-dimethylcyclopropanecarboxylic acid	72748-35-7	insecticides	Pyrethroid insecticide metabolite	O=C(O)C1C(C=C(C(F)(F)F)Cl)C1(C)(C)	NON TOXIC
1-Naphthylacetic acid	86-87-3	plant growth regulators	auxin	O=C(O)Cc2cccc1ccccc12	NON TOXIC
2,4-D	94-75-7	herbicides	phenoxy herbicides	O=C(O)COc1ccc(cc1Cl)Cl	TOXIC
2,4-D-doboxyl	1320-18-9	herbicides	phenoxy herbicides	O=C(OCC(OCCCC)C)COc1ccc(cc1Cl)Cl	NON TOXIC
2,4-D-ethyl	533-23-3	herbicides	phenoxy herbicides	O=C(OCC)COc1ccc(cc1Cl)Cl	NON TOXIC
2,4-D-isobutyl	1713-15-1	herbicides	phenoxy herbicides	O=C(OCC(C)C)COc1ccc(cc1Cl)Cl	NON TOXIC
2,4-D-isoctyl	25168-26-7	herbicides	phenoxy herbicides	O=C(OCCCCCC(C)C)COc1ccc(cc1Cl)Cl	NON TOXIC
2,4-D-isopropyl	94-11-1	herbicides	phenoxy herbicides	O=C(OC(C)C)COc1ccc(cc1Cl)Cl	NON TOXIC
2,4-D-meptyl	1917-97-1	herbicides	phenoxy herbicides	O=C(OC(C)CCCCCC)COc1ccc(cc1Cl)Cl	NON TOXIC
2,4-D-octyl	1928-44-5	herbicides	phenoxy herbicides	O=C(OCCCCCCCC)COc1ccc(cc1Cl)Cl	NON TOXIC
2,4-D-propyl	1928-61-6	herbicides	phenoxy herbicides	O=C(OCCC)COc1ccc(cc1Cl)Cl	NON TOXIC
2,4-D-tefuryl	15146-99-3	herbicides	phenoxy herbicides	O=C(OCC1OCCC1)COc2ccc(cc2Cl)Cl	NON TOXIC
2,4-D-terboxyl	1928-45-6	herbicides	phenoxy herbicides	O=C(OCCCOCCCC)COc1ccc(cc1Cl)Cl	NON TOXIC
2-chloro-5-methoxybenzenesulfonamide	502187-53-3	nematicides	sulfonamide nematicides metabolite	O=S(=O)(N)c1cc(OC)ccc1Cl	TOXIC
3-(2-chloro-4- methylsulfonylbenzoyl) bicyclo[3.2.1]octane-2,4- dione	126656-88-0	herbicides	triketone herbicides metabolite	O=C(c1ccc(cc1Cl)S(=O)(=O)C)C=2C(=O)C3CCC(C=2(O))C3	NON TOXIC
3,5,6-trichloro-2-pyridinol	6515-38-4	insecticides	organophosphorus insecticides metabolite	O=C1NC(=C(C=C1Cl)Cl)Cl	TOXIC
5-(1-(S-methylsulfonimidoyl)ethyl)-2-(trifluoromethyl)pyridine	946578-43-4	insecticides	sulfoximine insecticides metabolite	O=S(=N)(C)C(c1cnc(cc1)C(F)(F)F)C	TOXIC
8-chloro-6-(trifluoromethyl)imidazo[1,2-a]pyridine-2-carboxylic acid	353258-35-2	nematicides	sulfonamide nematicides metabolite	O=C(O)c1nc2c(cc(cn2(c1))C(F)(F)F)Cl	NON TOXIC
Acequinocyl	57960-19-7	acaricides	quinone acaricides	O=C(OC=1C(=O)c2ccccc2(C(=O)C=1CCCCCCCCCCCC))C	NON TOXIC
Acetic acid	64-19-7	herbicides	herbicides (unclassified)	O=C(O)C	NON TOXIC
Acetochlor	34256-82-1	herbicides	amide herbicides	O=C(N(c1c(cccc1CC)C)COCC)CCl	NON TOXIC
Acibenzolar-S-methyl	135158-54-2	fungicides	benzothiadiazole fungicides	O=C(c2cccc1nnsc12)SC	NON TOXIC
aclonifen	74070-46-5	herbicides	diphenyl ether herbicides	O=[N+]([O-])c2ccc(Oc1ccccc1)c(c2(N))Cl	NON TOXIC
Acrinathrin	101007-06-1	insecticides	pyrethroid insecticides	N#CC(OC(=O)C1C(C=CC(=O)OC(C(F)(F)F)C(F)(F)F)C1(C)(C))c3cccc(Oc2ccccc2)c3	TOXIC
alpha-(1-chlorocyclopropyl)-alpha-o(2-chlorophenyl)methyl-1H-1,2,4-triazole-1-ethanol	120983-64-4	fungicides	azole fungicides	OC(Cc1ccccc1Cl)(Cn2ncnc2)C3(CC3)Cl	NON TOXIC
Ametoctradin	865318-97-4	fungicides	triazolopyrimidine fungicides	n1cnn2c1nc(c(c2(N))CCCCCCCC)CC	NON TOXIC
Amicarbazone	129909-90-6	herbicides	triazolone herbicides	O=C(NC(C)(C)C)N1N=C(N(N)C1(=O))C(C)C	TOXIC
amidosulfuron	120923-37-7	herbicides	urea herbicides	O=C(Nc1nc(OC)cc(n1)OC)NS(=O)(=O)N(C)S(=O)(=O)C	NON TOXIC
anilazine	101-05-3	fungicides	1,3,5-triazine fungicides	n1c(nc(nc1Cl)Cl)Nc2ccccc2Cl	NON TOXIC
asulam	3337-71-1	herbicides	carbamate herbicides	O=C(OC)NS(=O)(=O)c1ccc(N)cc1	NON TOXIC
atrazine	1912-24-9	herbicides	triazine herbicides	n1c(nc(nc1NC(C)C)Cl)NCC	NON TOXIC
beflubutamid	113614-08-7	herbicides	phenyl ether herbicides	O=C(NCc1ccccc1)C(Oc2ccc(F)c(c2)C(F)(F)F)CC	NON TOXIC
benfuracarb	82560-54-1	insecticides	carbamate insecticides	O=C(Oc2cccc1c2(OC(C)(C)C1))N(C)SN(CCC(=O)OCC)C(C)C	TOXIC
Bentazone	25057-89-0	herbicides	benzothiadiazinone herbicides	O=C1c2ccccc2(NS(=O)(=O)N1C(C)C)	NON TOXIC
Benthiavalicarb-isopropyl	177406-68-7	fungicides	amide fungicides	O=C(OC(C)C)NC(C(=O)NC(c2nc1ccc(F)cc1s2)C)C(C)C	NON TOXIC
Benzovindiflupyr	1072957-71-1	fungicides	amide fungicides	O=C(Nc1cccc2c1C3C(=C(Cl)Cl)C2CC3)c4cn(nc4C(F)F)C	NON TOXIC
benzpyrimoxan	1449021-97-9	insecticides	unclassified insecticides	FC(F)(F)c1ccc(cc1)COc2ncncc2C3OCCCO3	NON TOXIC
beta-Cyfluthrin	68359-37-5	insecticides	pyrethroid insecticides	N#CC(OC(=O)C1C(C=C(Cl)Cl)C1(C)(C))c3ccc(F)c(Oc2ccccc2)c3	TOXIC
Bicyclopyrone	352010-68-5	herbicides	triketone herbicides	O=C(c1ccc(nc1COCCOC)C(F)(F)F)C=2C(=O)C3CCC(C=2(O))C3	NON TOXIC
bicyclopyrone	352010-68-5	herbicides	triketone herbicides	O=C1C(C(=O)C2CCC1C2)=C(O)c3ccc(nc3COCCOC)C(F)(F)F	NON TOXIC
Bifenazate	149877-41-8	acaricides	hydrazide acaricides	O=C(OC(C)C)NNc1cc(ccc1(OC))c2ccccc2	NON TOXIC
Bifenthrin	82657-04-3	insecticides	pyrethroid insecticides	O=C(OCc2cccc(c1ccccc1)c2C)C3C(C=C(C(F)(F)F)Cl)C3(C)(C)	TOXIC
Bitertanol	55179-31-2	fungicides	azole fungicides	OC(C(Oc1ccc(cc1)c2ccccc2)n3ncnc3)C(C)(C)C	NON TOXIC
Boscalid	188425-85-6	fungicides	amide fungicides	O=C(Nc2ccccc2(c1ccc(cc1)Cl))c3cccnc3Cl	NON TOXIC
broflanilide	1207727-04-5	insecticides	meta-diamide insecticides	O=C(Nc1c(cc(cc1Br)C(F)(C(F)(F)F)C(F)(F)F)C(F)(F)F)c2cccc(c2(F))N(C(=O)c3ccccc3)C	TOXIC
Bromoxynil butyrate	3861-41-4	herbicides	benzonitrile herbicides	N#Cc1cc(c(OC(=O)CCC)c(c1)Br)Br	TOXIC
Bromoxynil heptanoate	56634-95-8	herbicides	benzonitrile herbicides	N#Cc1cc(c(OC(=O)CCCCCC)c(c1)Br)Br	NON TOXIC
bromoxynil-octanoate	1689-99-2	herbicides	benzonitrile herbicides	N#Cc1cc(c(OC(=O)CCCCCCC)c(c1)Br)Br	NON TOXIC
Bromuconazole	116255-48-2	fungicides	azole fungicides	n1cnn(c1)CC2(OCC(C2)Br)(c3ccc(cc3Cl)Cl)	NON TOXIC
bupirimate	41483-43-6	fungicides	pyrimidine fungicides	O=S(=O)(Oc1nc(nc(c1CCCC)C)NCC)N(C)C	NON TOXIC
butralin	33629-47-9	herbicides	dinitroaniline herbicides	O=[N+]([O-])c1cc(cc(c1(NC(C)CC))[N+](=O)[O-])C(C)(C)C	TOXIC
Cadusafos	95465-99-9	insecticides	organophosphorus insecticides	O=P(OCC)(SC(C)CC)SC(C)CC	TOXIC
Captan	133-06-2	fungicides	dicarboximide fungicides	O=C1N(C(=O)C2CC=CCC12)SC(Cl)(Cl)Cl	NON TOXIC
carbendazim	10605-21-7	fungicides	benzimidazole fungicides	O=C(OC)Nc1nc2ccccc2([nH]1)	NON TOXIC
carbosulfan	55285-14-8	insecticides	carbamate insecticides	O=C(Oc2cccc1c2(OC(C)(C)C1))N(C)SN(CCCC)CCCC	TOXIC
Carboxin	5234-68-4	fungicides	amide fungicides	O=C(Nc1ccccc1)C2=C(OCCS2)C	NON TOXIC
chlorfenvinphos	470-90-6	insecticides	organophosphorus insecticides	O=P(OC(=CCl)c1ccc(cc1Cl)Cl)(OCC)OCC	TOXIC
chlorotoluron	15545-48-9	herbicides	urea herbicides	O=C(Nc1ccc(c(c1)Cl)C)N(C)C	NON TOXIC
Chlorpropham	101-21-3	herbicides	carbamate herbicides	O=C(OC(C)C)Nc1cccc(c1)Cl	NON TOXIC
chlorpyrifos-methyl	5598-13-0	insecticides	organophosphorus insecticides	n1c(OP(OC)(OC)=S)c(cc(c1Cl)Cl)Cl	TOXIC
chlorsulfuron	64902-72-3	herbicides	urea herbicides	O=C(Nc1nc(nc(n1)C)OC)NS(=O)(=O)c2ccccc2Cl	NON TOXIC
Chromafenozide	143807-66-3	insecticides	diacylhydrazine insecticides	O=C(NN(C(=O)c1cc(cc(c1)C)C)C(C)(C)C)c3ccc2OCCCc2c3C	NON TOXIC
cinidon-ethyl	142891-20-1	herbicides	N-phenylimide herbicides	O=C(OCC)C(=Cc1cc(ccc1Cl)N2C(=O)C3=C(C2(=O))CCCC3)Cl	NON TOXIC
cinmethylin	87818-31-3	herbicides	benzyl ether herbicides	O(Cc1ccccc1C)C3CC2(OC3(C)(CC2))C(C)C	NON TOXIC
clodinafop propargyl	105512-06-9	herbicides	phenoxy herbicides	O=C(OCC#C)C(Oc2ccc(Oc1ncc(cc1(F))Cl)cc2)C	NON TOXIC
Clofentezine	74115-24-5	acaricides	tetrazine acaricides	n1nc(nnc1c2ccccc2Cl)c3ccccc3Cl	NON TOXIC
clothianidin	210880-92-5	insecticides	neonicotinoid insecticides	O=[N+]([O-])NC(=NC)NCc1cnc(Cl)s1	TOXIC
Cyazofamid	120116-88-3	fungicides	cyanoimidazole fungicides	N#Cc2nc(c(c1ccc(cc1)C)n2S(=O)(=O)N(C)C)Cl	NON TOXIC
Cyclaniliprole	1031756-98-5	insecticides	diamide insecticides	O=C(Nc1c(cc(cc1Br)Cl)C(=O)NC(C)C2CC2)c4cc(nn4(c3ncccc3Cl))Br	TOXIC
cycloxydim	101205-02-1	herbicides	cyclohexanedione oxime herbicides	O=C1C(C(=O)CC(C1)C2CCCSC2)=C(NOCC)CCC	NON TOXIC
Cyflufenamid	180409-60-3	fungicides	amide fungicides	O=C(NC(=NOCC1CC1)c2c(F)c(F)ccc2C(F)(F)F)Cc3ccccc3	NON TOXIC
cyflufenamid	180409-60-3	fungicides	amide fungicides	O=C(N=C(NOCC1CC1)c2c(F)c(F)ccc2C(F)(F)F)Cc3ccccc3	NON TOXIC
cyflumetofen	400882-07-7	acaricides	beta-ketonitrile acaricides	N#CC(C(=O)OCCOC)(C(=O)c1ccccc1C(F)(F)F)c2ccc(cc2)C(C)(C)C	NON TOXIC
Cyhalofop-butyl	122008-85-9	herbicides	aryloxyphenoxypropionic herbicides	N#Cc2ccc(Oc1ccc(OC(C(=O)OCCCC)C)cc1)c(F)c2	NON TOXIC
Cyproconazole	94361-06-5	fungicides	azole fungicides	OC(c1ccc(cc1)Cl)(Cn2ncnc2)C(C)C3CC3	NON TOXIC
Cyprodinil	121552-61-2	fungicides	pyrimidine fungicides	n1c(nc(cc1C)C2CC2)Nc3ccccc3	NON TOXIC
Cyromazine	66215-27-8	insecticides	aminotriazene insecticides	n1c(nc(nc1N)NC2CC2)N	NON TOXIC
daminozide	1596-84-5	plant growth regulators	Growth retardants	O=C(O)CCC(=O)NN(C)C	NON TOXIC
Desmedipham	13684-56-5	herbicides	carbamate herbicides	O=C(Oc1cccc(c1)NC(=O)OCC)Nc2ccccc2	NON TOXIC
Diazinon	333-41-5	insecticides	organophosphorus insecticides	n1c(OP(OCC)(OCC)=S)cc(nc1C(C)C)C	TOXIC
Dicamba	1918-00-9	herbicides	aromatic acid herbicides	O=C(O)c1c(OC)c(ccc1Cl)Cl	NON TOXIC
Dichlorprop-P	15165-67-0	herbicides	phenoxy herbicides	O=C(O)C(Oc1ccc(cc1Cl)Cl)C	NON TOXIC
Dichlorprop-P-2-ethylhexyl	865363-39-9	herbicides	phenoxypropionic herbicides	O=C(OCC(CC)CCCC)C(Oc1ccc(cc1Cl)Cl)C	NON TOXIC
dicrotophos	141-66-2	insecticides	organophosphorus insecticides	O=C(C=C(OP(=O)(OC)OC)C)N(C)C	TOXIC
Diethofencarb	87130-20-9	fungicides	carbamate fungicides	O=C(OC(C)C)Nc1ccc(OCC)c(OCC)c1	NON TOXIC
difenoconazole	119446-68-3	fungicides	azole fungicides	n1cnn(c1)CC2(OCC(O2)C)c4ccc(Oc3ccc(cc3)Cl)cc4Cl	NON TOXIC
diflufenican	83164-33-4	herbicides	phenyl ether herbicides	O=C(Nc1ccc(F)cc1(F))c3cccnc3(Oc2cccc(c2)C(F)(F)F)	NON TOXIC
dimethachlor	50563-36-5	herbicides	amide herbicides	O=C(N(c1c(cccc1C)C)CCOC)CCl	NON TOXIC
dimethipin	55290-64-7	plant growth regulators	defoliant	O=S1(=O)(C(=C(C)S(=O)(=O)CC1)C)	TOXIC
Dimethoate	60-51-5	insecticides	organophosphorus insecticides	O=C(NC)CSP(OC)(OC)=S	TOXIC
dinocap	39300-45-3	fungicides	dinitrophenol fungicides	O=C(Oc1c(cc(cc1CCCCCC(C)C)[N+](=O)[O-])[N+](=O)[O-])C=CC	TOXIC
Dinotefuran	165252-70-0	insecticides	neonicotinoid insecticides	O=[N+]([O-])N=C(NC)NCC1COCC1	TOXIC
Dithiopyr	97886-45-8	herbicides	pyridine herbicides	O=C(c1c(nc(c(C(=O)SC)c1CC(C)C)C(F)(F)F)C(F)F)SC	NON TOXIC
DNOC	534-52-1	herbicides/fungicides/insecticides	dinitrophenol acaricides, fungicides,herbicides,insecticides	O=[N+]([O-])c1cc(c(O)c(c1)C)[N+](=O)[O-]	NON TOXIC
Ethaboxam	162650-77-3	fungicides	amide fungicides	N#CC(NC(=O)c1c(nc(NCC)s1)CC)c2cccs2	NON TOXIC
ethalfluralin	55283-68-6	herbicides	dinitroaniline herbicides	O=[N+]([O-])c1cc(cc(c1N(CC(=C)C)CC)[N+](=O)[O-])C(F)(F)F	NON TOXIC
Ethametsulfuron methyl	97780-06-8	herbicides	urea herbicides	O=C(OC)c1ccccc1S(=O)(=O)NC(=O)Nc2nc(nc(n2)NC)OCC	TOXIC
ethephon	16672-87-0	plant growth regulators	ethylene releasers	O=P(O)(O)CCCl	NON TOXIC
ethoprophos	13194-48-4	insecticides	organophosphorus insecticides	O=P(OCC)(SCCC)SCCC	TOXIC
ethoxysulfuron	126801-58-9	herbicides	urea herbicides	O=C(Nc1nc(OC)cc(n1)OC)NS(=O)(=O)Oc2ccccc2(OCC)	NON TOXIC
Etofenprox	80844-07-1	insecticides	pyrethroid insecticides	O(c1ccccc1)c2cccc(c2)COCC(c3ccc(OCC)cc3)(C)C	TOXIC
Etoxazole	153233-91-1	acaricides	acaricide (unclassified)	Fc1cccc(F)c1C3=NC(c2ccc(cc2(OCC))C(C)(C)C)CO3	NON TOXIC
Fenamidone	161326-34-7	fungicides	imidazolinone fungicides	O=C3N(Nc1ccccc1)C(=NC3(c2ccccc2)C)SC	NON TOXIC
Fenamiphos	22224-92-6	insecticides	organophosphorus insecticides	O=P(Oc1ccc(c(c1)C)SC)(OCC)NC(C)C	TOXIC
Fenbutatin oxide	13356-08-6	acaricides	inorganic acaricides	O([Sn](CC(c1ccccc1)(C)C)(CC(c2ccccc2)(C)C)CC(c3ccccc3)(C)C)[Sn](CC(c4ccccc4)(C)C)(CC(c5ccccc5)(C)C)CC(c6ccccc6)(C)C	NON TOXIC
Fenhexamid	126833-17-8	fungicides	amide fungicides	O=C(Nc1ccc(O)c(c1Cl)Cl)C2(C)(CCCCC2)	NON TOXIC
Fenoxaprop-P-ethyl	71283-80-2	herbicides	phenoxy herbicides	O=C(OCC)C(Oc3ccc(Oc1nc2ccc(cc2(o1))Cl)cc3)C	NON TOXIC
Fenpicoxamid	517875-34-2	fungicides	amide fungicides	O=C(OCOc3c(OC)ccnc3(C(=O)NC1C(=O)OC(C)C(OC(=O)C(C)C)C(C(=O)OC1)Cc2ccccc2))C(C)C	NON TOXIC
Fenpyrazamine	473798-59-3	fungicides	aminopyrazolinone fungicides	O=C1C(=C(N)N(C(=O)SCC=C)N1C(C)C)c2ccccc2C	NON TOXIC
Fenpyroximate	134098-61-6	acaricides	acaricide (unclassified)	O=C(OC(C)(C)C)c1ccc(cc1)CON=Cc3c(nn(c3(Oc2ccccc2))C)C	NON TOXIC
fenquinotrione	1342891-70-6	herbicides	triketone herbicides	O=C2C(=Nc1c(cccc1Cl)N2c3ccc(OC)cc3)C(=O)C4C(=O)CCCC4(=O)	NON TOXIC
Fipronil	120068-37-3	insecticides	pyrazole insecticides	N#Cc1nn(c(N)c1S(=O)C(F)(F)F)c2c(cc(cc2Cl)C(F)(F)F)Cl	TOXIC
fipronil sulfone	120068-36-2	insecticides	pyrazole insecticides	N#Cc1nn(c(N)c1S(=O)(=O)C(F)(F)F)c2c(cc(cc2Cl)C(F)(F)F)Cl	TOXIC
Flazasulfuron	104040-78-0	herbicides	urea herbicides	O=C(Nc1nc(OC)cc(n1)OC)NS(=O)(=O)c2ncccc2C(F)(F)F	NON TOXIC
Florasulam	145701-23-1	herbicides	triazolopyrimidine herbicides	O=S(=O)(Nc1c(F)cccc1(F))c2nc3c(F)cnc(OC)n3(n2)	NON TOXIC
Florpyrauxifen-benzyl	1390661-72-9	herbicides	aromatic acid herbicides	O=C(OCc1ccccc1)c2nc(c(F)c(N)c2Cl)c3ccc(c(OC)c3(F))Cl	NON TOXIC
florylpicoxamid	1961312-55-9	fungicides	amide fungicides	O=C(Oc3c(OC)ccnc3(C(=O)NC(C(=O)OC(C)C(c1ccc(F)cc1)c2ccc(F)cc2)C))C	NON TOXIC
Fluazifop-P-butyl	79241-46-6	herbicides	phenoxy herbicides	O=C(OCCCC)C(Oc2ccc(Oc1ncc(cc1)C(F)(F)F)cc2)C	NON TOXIC
Flubendiamide	272451-65-7	insecticides	diamide insecticides	O=C(Nc1ccc(cc1C)C(F)(C(F)(F)F)C(F)(F)F)c2cccc(c2(C(=O)NC(C)(C)CS(=O)(=O)C))I	NON TOXIC
Fludioxonil	131341-86-1	fungicides	phenylpyrrole fungicides	N#Cc1c[nH]cc1c3cccc2OC(F)(F)Oc23	NON TOXIC
Fluensulfone	318290-98-1	nematicides	fluoroalkene nematicides	O=S(=O)(c1ncc(Cl)s1)CCC(F)=C(F)F	NON TOXIC
Flufenacet	142459-58-3	herbicides	oxyacetamide herbicides	O=C(N(c1ccc(F)cc1)C(C)C)COc2nnc(C(F)(F)F)s2	NON TOXIC
Flumetralin	62924-70-3	plant growth regulators	Growth inhibitors	O=[N+]([O-])c1cc(cc(c1N(Cc2c(F)cccc2Cl)CC)[N+](=O)[O-])C(F)(F)F	NON TOXIC
flumioxazin	103361-09-7	herbicides	N-phenylimide herbicides	O=C1C4=C(C(=O)N1c3cc2c(OCC(=O)N2CC#C)cc3(F))CCCC4	NON TOXIC
Fluometuron	2164-17-2	herbicides	urea herbicides	O=C(Nc1cccc(c1)C(F)(F)F)N(C)C	NON TOXIC
Fluopicolide	239110-15-7	fungicides	amide fungicides	O=C(NCc1ncc(cc1Cl)C(F)(F)F)c2c(cccc2Cl)Cl	NON TOXIC
Fluopyram	658066-35-4	fungicides	amide fungicides	O=C(NCCc1ncc(cc1Cl)C(F)(F)F)c2ccccc2C(F)(F)F	NON TOXIC
Fluoxastrobin	361377-29-9	fungicides	strobilurin fungicides	Fc2c(ncnc2(Oc1ccccc1Cl))Oc4ccccc4(C(=NOC)C3=NOCCO3)	NON TOXIC
Flupyradifurone	951659-40-8	insecticides	butenolide insecticides	O=C1OCC(=C1)N(Cc2cnc(cc2)Cl)CC(F)F	TOXIC
Fluquinconazole	136426-54-5	fungicides	azole fungicides	O=C2c4cc(F)ccc4(N=C(n1ncnc1)N2c3ccc(cc3Cl)Cl)	NON TOXIC
flurochloridone	61213-25-0	herbicides	N-phenyl heterocycle herbicides	O=C2N(c1cccc(c1)C(F)(F)F)CC(CCl)C2Cl	NON TOXIC
Fluroxypyr	69377-81-7	herbicides	pyridine herbicides	O=C(O)COc1nc(F)c(c(N)c1Cl)Cl	TOXIC
Fluroxypyr 1-methylheptyl ester	81406-37-3	herbicides	pyridine-based herbicide	O=C(OC(C)CCCCCC)COc1nc(F)c(c(N)c1Cl)Cl	NON TOXIC
Flurtamone	96525-23-4	herbicides	diphenyl heterocycle herbicides	O=C2C(c1cccc(c1)C(F)(F)F)=C(OC2c3ccccc3)NC	NON TOXIC
flusilazole	85509-19-9	fungicides	azole fungicides	Fc1ccc(cc1)[Si](c2ccc(F)cc2)(C)Cn3ncnc3	TOXIC
Flutianil	958647-10-4	fungicides	thiazolidine fungicides	N#CC(=C2N(c1ccccc1(OC))CCS2)Sc3cc(ccc3(F))C(F)(F)F	NON TOXIC
flutolanil	66332-96-5	fungicides	amide fungicides	O=C(Nc1cccc(OC(C)C)c1)c2ccccc2C(F)(F)F	NON TOXIC
Fluxapyroxad	907204-31-3	fungicides	amide fungicides	O=C(Nc2ccccc2(c1cc(F)c(F)c(F)c1))c3cn(nc3C(F)F)C	NON TOXIC
folpet	133-07-3	fungicides	dicarboximide fungicides	O=C1c2ccccc2(C(=O)N1SC(Cl)(Cl)Cl)	NON TOXIC
fomesafen	72178-02-0	herbicides	diphenyl ether herbicides	O=C(NS(=O)(=O)C)c2cc(Oc1ccc(cc1Cl)C(F)(F)F)ccc2[N+](=O)[O-]	TOXIC
Furfural	98-01-1	fungicides	unclassified fungicides	O=Cc1occc1	NON TOXIC
gibberellic acid	77-06-5	plant growth regulators	plant growth regulators (gibberellin)	O=C(O)C4C2C1(OC(=O)C2(C)(C(O)C=C1))C5CCC3(O)(C(=C)CC45(C3))	NON TOXIC
Glyphosate	1071-83-6	herbicides	organophosphorous herbicides	O=C(O)CNCP(=O)(O)O	NON TOXIC
Halauxifen-methyl	943831-98-9	herbicides	aromatic acid herbicides	O=C(OC)c1nc(cc(N)c1Cl)c2ccc(c(OC)c2(F))Cl	NON TOXIC
halosulfuron-methyl	100784-20-1	herbicides	urea herbicides	O=C(OC)c1c(nn(c1S(=O)(=O)NC(=O)Nc2nc(OC)cc(n2)OC)C)Cl	NON TOXIC
Haloxyfop-P	95977-29-0	herbicides	phenoxy herbicides	O=C(O)C(Oc2ccc(Oc1ncc(cc1Cl)C(F)(F)F)cc2)C	NON TOXIC
haloxyfop-P-methyl	72619-32-0	herbicides	phenoxy herbicides	O=C(OC)C(Oc2ccc(Oc1ncc(cc1Cl)C(F)(F)F)cc2)C	NON TOXIC
Hexaflumuron	86479-06-3	insecticides	benzoylurea insecticides	O=C(NC(=O)c1c(F)cccc1(F))Nc2cc(c(OC(F)(F)C(F)F)c(c2)Cl)Cl	NON TOXIC
Hexythiazox	78587-05-0	acaricides	acaricide (unclassified)	O=C(NC1CCCCC1)N3C(=O)SC(c2ccc(cc2)Cl)C3C	NON TOXIC
Hymexazol	10004-44-1	fungicides	isoxazole fungicides	O=C1C=C(ON1)C	NON TOXIC
imazapyr	81334-34-1	herbicides	imidazolinone herbicides	O=C(O)c2cccnc2(C1=NC(C(=O)N1)(C)C(C)C)	TOXIC
Imazethapyr	81335-77-5	herbicides	imidazolinone herbicides	O=C(O)c2cc(cnc2(C1=NC(C(=O)N1)(C)C(C)C))CC	NON TOXIC
Imazosulfuron	122548-33-8	herbicides	urea herbicides	O=C(Nc1nc(OC)cc(n1)OC)NS(=O)(=O)c3c(nc2ccccn23)Cl	TOXIC
imidacloprid	138261-41-3	insecticides	neonicotinoid insecticides	O=[N+]([O-])NC1=NCCN1Cc2cnc(cc2)Cl	TOXIC
Imidacloprid olefin	115086-54-9	insecticides	neonicotinoid insecticides	O=[N+]([O-])Nc1nccn1Cc2cnc(cc2)Cl	TOXIC
Indoxacarb	173584-44-6	insecticides	oxadiazine insecticides	O=C(OC)N(C(=O)N2N=C3c1ccc(cc1CC3(OC2)(C(=O)OC))Cl)c4ccc(OC(F)(F)F)cc4	TOXIC
inpyrfluxam	1352994-67-2	fungicides	amide fungicides	O=C(Nc1cccc2c1C(C)CC2(C)C)c3cn(nc3C(F)F)C	NON TOXIC
ioxynil	1689-83-4	herbicides	benzonitrile herbicides	N#Cc1cc(c(O)c(c1)I)I	TOXIC
ipflufenoquin	1314008-27-9	fungicides	phenylpropanol fungicides	Fc2ccc3cc(Oc1cccc(F)c1C(O)(C)C)c(nc3(c2(F)))C	NON TOXIC
Iprodione	36734-19-7	fungicides	dicarboximide fungicides	O=C(NC(C)C)N2C(=O)N(c1cc(cc(c1)Cl)Cl)C(=O)C2	NON TOXIC
Iprovalicarb	140923-17-7	fungicides	amide fungicides	O=C(OC(C)C)NC(C(=O)NC(c1ccc(cc1)C)C)C(C)C	NON TOXIC
Isocycloseram	2061933-85-3	insecticides	isoxazoline insecticides	O=C(NC1C(=O)N(OC1)CC)c2ccc(cc2C)C4=NOC(c3cc(c(F)c(c3)Cl)Cl)(C4)C(F)(F)F	TOXIC
Isoflucypram	1255734-28-1	fungicides	amide fungicides	O=C(c1c(F)n(nc1C(F)F)C)N(Cc2cc(ccc2C(C)C)Cl)C3CC3	NON TOXIC
isoproturon	34123-59-6	herbicides	urea herbicides	O=C(Nc1ccc(cc1)C(C)C)N(C)C	NON TOXIC
isopyrazam	881685-58-1	fungicides	amide fungicides	O=C(Nc1cccc2c1C3CCC2C3C(C)C)c4cn(nc4C(F)F)C	NON TOXIC
Isoxaflutole	141112-29-0	herbicides	isoxazole herbicides	O=C(c1cnoc1C2CC2)c3ccc(cc3S(=O)(=O)C)C(F)(F)F	NON TOXIC
kresoxim-methyl	143390-89-0	fungicides	strobilurin fungicides	O=C(OC)C(=NOC)c1ccccc1COc2ccccc2C	NON TOXIC
Laminarin	9008-22-4	fungicides	plant elicitor (bactericides and fungicides)	OCC3OC(O)C(O)C(OC2OC(CO)C(O)C(OC1OC(CO)C(O)C(O)C1(O))C2(O))C3(O)	NON TOXIC
lindane	58-89-9	insecticides	organochlorine acaricides, insecticides	C1(C(C(C(C(C1Cl)Cl)Cl)Cl)Cl)Cl	TOXIC
Linuron	330-55-2	herbicides	urea herbicides	O=C(Nc1ccc(c(c1)Cl)Cl)N(OC)C	NON TOXIC
Lufenuron	103055-07-8	insecticides	benzoylurea insecticides	O=C(NC(=O)c1c(F)cccc1(F))Nc2cc(c(OC(F)(F)C(F)C(F)(F)F)cc2Cl)Cl	NON TOXIC
malathion	121-75-5	insecticides	organophosphorus insecticides	O=C(OCC)CC(C(=O)OCC)SP(OC)(OC)=S	TOXIC
maleic hydrazide	123-33-1	plant growth regulators	plant growth regulators (gametocide; growth inhibitor)	O=C1C=CC(=O)NN1	NON TOXIC
Mandestrobin	173662-97-0	fungicides	strobilurin fungicides	O=C(NC)C(OC)c1ccccc1COc2cc(ccc2C)C	NON TOXIC
Mandipropamid	374726-62-2	fungicides	amide fungicides	O=C(NCCc1ccc(OCC#C)c(OC)c1)C(OCC#C)c2ccc(cc2)Cl	NON TOXIC
MCPA (herbicide)	94-74-6	herbicides	phenoxy herbicides	O=C(O)COc1ccc(cc1C)Cl	NON TOXIC
MCPA-thioethyl	25319-90-8	herbicides	phenoxy herbicides	O=C(COc1ccc(cc1C)Cl)SCC	NON TOXIC
mefenpyr diethyl	135590-91-9	herbicides	herbicide safeners	O=C(OCC)C2=NN(c1ccc(cc1Cl)Cl)C(C(=O)OCC)(C)C2	NON TOXIC
Mefentrifluconazole	1417782-03-6	fungicides	azole fungicides	FC(F)(F)c2cc(Oc1ccc(cc1)Cl)ccc2C(O)(C)Cn3ncnc3	NON TOXIC
mepanipyrim	110235-47-7	fungicides	pyrimidine fungicides	C(#CC)c1nc(nc(c1)C)Nc2ccccc2	TOXIC
meptyldinocap	131-72-6	fungicides	dinitrophenol fungicides	O=C(Oc1c(cc(cc1C(C)CCCCCC)[N+](=O)[O-])[N+](=O)[O-])C=CC	TOXIC
Metaflumizone	139968-49-3	insecticides	semicarbazone insecticides	N#Cc1ccc(cc1)CC(=NNC(=O)Nc2ccc(OC(F)(F)F)cc2)c3cccc(c3)C(F)(F)F	TOXIC
metalaxyl	57837-19-1	fungicides	amide fungicides	O=C(OC)C(N(C(=O)COC)c1c(cccc1C)C)C	NON TOXIC
metazosulfuron	868680-84-6	herbicides	urea herbicides	O=C(Nc1nc(OC)cc(n1)OC)NS(=O)(=O)c3c(C2=NOCC(O2)C)c(nn3C)Cl	NON TOXIC
Metconazole	125116-23-6	fungicides	azole fungicides	OC3(Cn1ncnc1)(C(Cc2ccc(cc2)Cl)CCC3(C)(C))	TOXIC
methomyl	16752-77-5	insecticides	carbamate insecticides	O=C(ON=C(C)SC)NC	TOXIC
Metolachlor	51218-45-2	herbicides	amide herbicides	O=C(N(c1c(cccc1CC)C)C(C)COC)CCl	NON TOXIC
metosulam	139528-85-1	herbicides	triazolopyrimidine herbicides	O=S(=O)(Nc1c(ccc(c1Cl)C)Cl)c2nc3nc(OC)cc(OC)n3(n2)	NON TOXIC
Metrafenone	220899-03-6	fungicides	arylphenyl ketone fungicides	O=C(c1c(OC)c(OC)c(OC)cc1C)c2c(OC)ccc(c2C)Br	NON TOXIC
Metribuzin	21087-64-9	herbicides	triazinone herbicides	O=C1C(=NN=C(N1(N))SC)C(C)(C)C	NON TOXIC
momfluorothrin	609346-29-4	insecticides	pyrethroid insecticides	N#CC(=CC2C(C(=O)OCc1c(F)c(F)c(c(F)c1(F))COC)C2(C)(C))C	TOXIC
monocrotophos	6923-22-4	insecticides	organophosphorus insecticides	O=C(C=C(OP(=O)(OC)OC)C)NC	TOXIC
Myclobutanil	88671-89-0	fungicides	azole fungicides	N#CC(c1ccc(cc1)Cl)(Cn2ncnc2)CCCC	NON TOXIC
Nitrapyrin	1929-82-4	bactericides	nitrification inhibitors bactericides	n1c(cccc1Cl)C(Cl)(Cl)Cl	NON TOXIC
Nonanoic acid	112-05-0	herbicides	aliphatic acid herbicides	O=C(O)CCCCCCCC	NON TOXIC
Novaluron	116714-46-6	insecticides	benzoylurea insecticides	O=C(NC(=O)c1c(F)cccc1(F))Nc2ccc(OC(F)(F)C(F)OC(F)(F)F)c(c2)Cl	NON TOXIC
Orthosulfamuron	213464-77-8	herbicides	urea herbicides	O=C(Nc1nc(OC)cc(n1)OC)NS(=O)(=O)Nc2ccccc2(C(=O)N(C)C)	NON TOXIC
Oryzalin	19044-88-3	herbicides	dinitroaniline herbicides	O=[N+]([O-])c1cc(cc(c1N(CCC)CCC)[N+](=O)[O-])S(=O)(=O)N	TOXIC
oxadiargyl	39807-15-3	herbicides	N-phenyloxadiazolone herbicides	O=C1OC(=NN1c2cc(OCC#C)c(cc2Cl)Cl)C(C)(C)C	NON TOXIC
oxadiazon	19666-30-9	herbicides	N-phenyloxadiazolone herbicides	O=C1OC(=NN1c2cc(OC(C)C)c(cc2Cl)Cl)C(C)(C)C	NON TOXIC
Oxamyl	23135-22-0	insecticides	carbamate insecticides	O=C(ON=C(C(=O)N(C)C)SC)NC	TOXIC
Oxydemeton-methyl	301-12-2	insecticides	organophosphorus insecticides	O=S(CC)CCSP(=O)(OC)OC	TOXIC
Oxyfluorfen	42874-03-3	herbicides	diphenyl ether herbicides	O=[N+]([O-])c2ccc(Oc1ccc(cc1Cl)C(F)(F)F)cc2(OCC)	NON TOXIC
Pendimethalin	40487-42-1	herbicides	dinitroaniline herbicides	O=[N+]([O-])c1cc(c(c(c1(NC(CC)CC))[N+](=O)[O-])C)C	NON TOXIC
Penflufen	494793-67-8	fungicides	amide fungicides	O=C(Nc1ccccc1C(C)CC(C)C)c2c(F)n(nc2C)C	NON TOXIC
Penoxsulam	219714-96-2	herbicides	triazolopyrimidine herbicides	O=S(=O)(Nc1nc2c(OC)cnc(OC)n2(n1))c3c(OCC(F)F)cccc3C(F)(F)F	NON TOXIC
Penthiopyrad	183675-82-3	fungicides	amide fungicides	O=C(Nc1ccsc1C(C)CC(C)C)c2cn(nc2C(F)(F)F)C	NON TOXIC
Pethoxamid	106700-29-2	herbicides	amide herbicides	O=C(N(C(c1ccccc1)=C(C)C)CCOCC)CCl	NON TOXIC
Phenmedipham	13684-63-4	herbicides	carbamate herbicides	O=C(Oc1cccc(c1)NC(=O)OC)Nc2cccc(c2)C	NON TOXIC
Phosalone	2310-17-0	insecticides	organophosphorus insecticides	O=C2Oc1cc(ccc1N2CSP(OCC)(OCC)=S)Cl	NON TOXIC
Phosmet	732-11-6	insecticides	organophosphorus insecticides	O=C1c2ccccc2(C(=O)N1CSP(OC)(OC)=S)	TOXIC
Picoxystrobin	117428-22-5	fungicides	strobilurin fungicides	O=C(OC)C(=COC)c1ccccc1COc2nc(ccc2)C(F)(F)F	NON TOXIC
Pinoxaden	243973-20-8	herbicides	pyrazole herbicides	O=C(OC1=C(C(=O)N2N1CCOCC2)c3c(cc(cc3CC)C)CC)C(C)(C)C	NON TOXIC
Prochloraz	67747-09-5	fungicides	azole fungicides	O=C(n1cncc1)N(CCOc2c(cc(cc2Cl)Cl)Cl)CCC	NON TOXIC
procymidone	32809-16-8	fungicides	dicarboximide fungicides	O=C2N(c1cc(cc(c1)Cl)Cl)C(=O)C3(C)(CC23(C))	NON TOXIC
profoxydim	139001-49-3	herbicides	cyclohexanedione oxime herbicides	O=C1C(C(=O)CC(C1)C2CCCSC2)=C(NOCC(Oc3ccc(cc3)Cl)C)CCC	NON TOXIC
prohexadione	88805-35-0	plant growth regulators	Growth inhibitors	O=C(O)C1CC(=O)C(C(=O)CC)C(=O)C1	NON TOXIC
Propanil	709-98-8	herbicides	amide herbicides	O=C(Nc1ccc(c(c1)Cl)Cl)CC	NON TOXIC
Propiconazole	60207-90-1	fungicides	azole fungicides	n1cnn(c1)CC2(OCC(O2)CCC)c3ccc(cc3Cl)Cl	NON TOXIC
Propisochlor	86763-47-5	herbicides	amide herbicides	O=C(N(c1c(cccc1CC)C)COC(C)C)CCl	NON TOXIC
Propyzamide	23950-58-5	herbicides	amide herbicides	O=C(NC(C#C)(C)C)c1cc(cc(c1)Cl)Cl	NON TOXIC
prosulfocarb	52888-80-9	herbicides	thiocarbamate herbicides	O=C(N(CCC)CCC)SCc1ccccc1	NON TOXIC
prosulfuron	94125-34-5	herbicides	urea herbicides	O=C(Nc1nc(nc(n1)C)OC)NS(=O)(=O)c2ccccc2CCC(F)(F)F	NON TOXIC
Pydiflumetofen	1228284-64-7	fungicides	amide fungicides	O=C(c1cn(nc1C(F)F)C)N(OC)C(C)Cc2c(cc(cc2Cl)Cl)Cl	NON TOXIC
Pyraclostrobin	175013-18-0	fungicides	strobilurin fungicides	O=C(OC)N(OC)c1ccccc1COc2nn(cc2)c3ccc(cc3)Cl	NON TOXIC
Pyraflufen-ethyl	129630-19-9	herbicides	pyrazole herbicides	O=C(OCC)COc1cc(c(F)cc1Cl)c2nn(c(OC(F)F)c2Cl)C	NON TOXIC
pyrasulfotole	365400-11-9	herbicides	pyrazole herbicides	O=C(c1ccc(cc1S(=O)(=O)C)C(F)(F)F)C=2C(=O)N(NC=2C)C	NON TOXIC
Pyridalyl	179101-81-6	insecticides	unclassified insecticides	FC(F)(F)c2nc(OCCCOc1c(cc(OCC=C(Cl)Cl)cc1Cl)Cl)ccc2	NON TOXIC
pyridalyl	179101-81-6	insecticides	unclassified insecticides	FC(F)(F)c2cnc(OCCCOc1c(cc(OCC=C(Cl)Cl)cc1Cl)Cl)cc2	NON TOXIC
Pyridate	55512-33-9	herbicides	pyridazine herbicides	O=C(Oc1cc(nnc1c2ccccc2)Cl)SCCCCCCCC	NON TOXIC
Pyrimethanil	53112-28-0	fungicides	pyrimidine fungicides	n1c(nc(cc1C)C)Nc2ccccc2	NON TOXIC
Pyrimisulfan	221205-90-9	herbicides	amide herbicides	O=S(=O)(Nc1c(cccc1C(O)c2nc(OC)cc(n2)OC)COC)C(F)F	NON TOXIC
Pyriproxyfen	95737-68-1	insecticides	juvenile hormone mimics	n1ccccc1OC(C)COc3ccc(Oc2ccccc2)cc3	TOXIC
Pyroxsulam	422556-08-9	herbicides	triazolopyrimidine herbicides	O=S(=O)(Nc1nc2nc(OC)cc(OC)n2(n1))c3c(nccc3C(F)(F)F)OC	NON TOXIC
quinmerac	90717-03-6	herbicides	aromatic acid herbicides	O=C(O)c1c2ncc(cc2(ccc1Cl))C	NON TOXIC
quinoxyfen	124495-18-7	fungicides	quinoline fungicides	Fc3ccc(Oc2ccnc1cc(cc(c12)Cl)Cl)cc3	NON TOXIC
quizalofop-ethyl	76578-14-8	herbicides	phenoxy herbicides	O=C(OCC)C(Oc3ccc(Oc1nc2ccc(cc2(nc1))Cl)cc3)C	TOXIC
Quizalofop-P-ethyl	100646-51-3	herbicides	phenoxy herbicides	O=C(O)C(Oc1ccc(cc1C)Cl)C	NON TOXIC
Rimsulfuron	122931-48-0	herbicides	urea herbicides	O=C(Nc1nc(OC)cc(n1)OC)NS(=O)(=O)c2ncccc2S(=O)(=O)CC	NON TOXIC
Sethoxydim	74051-80-2	herbicides	cyclohexanedione oxime herbicides	O=C1C(=C(O)CC(C1)CC(C)SCC)C(=NOCC)CCC	NON TOXIC
Silthiofam	175217-20-6	fungicides	amide fungicides	O=C(NCC=C)c1c(c(C)sc1[Si](C)(C)C)C	NON TOXIC
sintofen	130561-48-7	plant growth regulators	plant growth regulators (gametocide)	O=C(O)C2=NN(c1ccc(cc1)C)c3cccc(OCCOC)c3(C2(=O))	NON TOXIC
Sintofen (aka cintofen)	130561-48-7	plant growth regulators	gametocide	O=C(O)C2=NN(c1ccc(cc1)Cl)c3cccc(OCCOC)c3(C2(=O))	NON TOXIC
spinetoram	935545-74-7	insecticides	macrocyclic lactone insecticides	O=C6OC(CC)CCCC(OC1OC(C)C(N(C)C)CC1)C(C(=O)C5=CC3C(CCC4CC(OC2OC(C)C(OC)C(OCC)C2(OC))CC34)C5C6)C	TOXIC
Spinosad	168316-95-8	insecticides	macrocyclic lactone insecticides	O=C6OC(CC)CCCC(OC1OC(C)C(N(C)C)CC1)C(C(=O)C5=CC3C(C=C(C)C4CC(OC2OC(C)C(OC)C(OC)C2(OC))CC34)C5C6)C	TOXIC
Spirodiclofen	148477-71-8	insecticides	tetronic acid insecticides	O=C1OC3(C(OC(=O)C(C)(C)CC)=C1c2ccc(cc2Cl)Cl)(CCCCC3)	NON TOXIC
Spirodiclofen	148477-71-8	insecticides	tetronic acid insecticides	O=C1OC3(C(OC(=O)C(C)(C)CC)=C1c2cc(cc(c2)Cl)Cl)(CCCCC3)	NON TOXIC
Spiromesifen	283594-90-1	insecticides	tetronic acid insecticides	O=C1OC3(C(OC(=O)CC(C)(C)C)=C1c2c(cc(cc2C)C)C)(CCCC3)	NON TOXIC
Spirotetramat	203313-25-1	insecticides	tetramic acid insecticides	O=C(OC1=C(C(=O)NC12(CCC(OC)CC2))c3cc(ccc3C)C)OCC	NON TOXIC
Spiroxamine	118134-30-8	fungicides	spiroketalamine fungicides	O1CC(OC12(CCC(CC2)C(C)(C)C))CN(CC)CCC	NON TOXIC
Sulcotrione	99105-77-8	herbicides	triketone herbicides	O=C(c1ccc(cc1Cl)S(=O)(=O)C)C2C(=O)CCCC2(=O)	TOXIC
Sulfoxaflor	946578-00-3	insecticides	sulfoximine insecticides	N#CN=S(=O)(C)C(c1cnc(cc1)C(F)(F)F)C	TOXIC
Tau-fluvalinate	102851-06-9	insecticides	pyrethroid insecticides	N#CC(OC(=O)C(Nc1ccc(cc1Cl)C(F)(F)F)C(C)C)c3cccc(Oc2ccccc2)c3	TOXIC
tebufenozide	112410-23-8	insecticides	diacylhydrazine insecticides	O=C(NN(C(=O)c1cc(cc(c1)C)C)C(C)(C)C)c2ccc(cc2)CC	NON TOXIC
tebufenpyrad	119168-77-3	acaricides	pyrazole acaricides	O=C(NCc1ccc(cc1)C(C)(C)C)c2c(c(nn2C)CC)Cl	TOXIC
Tefluthrin	79538-32-2	insecticides	pyrethroid insecticides	O=C(OCc1c(F)c(F)c(c(F)c1(F))C)C2C(C=C(C(F)(F)F)Cl)C2(C)(C)	TOXIC
tepraloxydim	149979-41-9	herbicides	cyclohexanedione oxime herbicides	O=C1C(C(=O)CC(C1)C2CCOCC2)=C(NOCC=CCl)CC	NON TOXIC
Tetraniliprole	1229654-66-3	insecticides	diamide insecticides	N#Cc4cc(C(=O)NC)c(NC(=O)c2cc(nn2(c1ncccc1Cl))Cn3nnc(n3)C(F)(F)F)c(c4)C	TOXIC
Thiacloprid	111988-49-9	insecticides	neonicotinoid insecticides	N#CN=C2N(Cc1cnc(cc1)Cl)CCS2	TOXIC
Thiamethoxam	153719-23-4	insecticides	neonicotinoid insecticides	O=[N+]([O-])N=C1N(C)COCN1Cc2cnc(Cl)s2	TOXIC
Thidiazuron	51707-55-2	herbicides	urea herbicides	O=C(Nc1ccccc1)Nc2cnns2	NON TOXIC
Thiencarbazone-methyl	317815-83-1	herbicides	urea herbicides	O=C(OC)c1csc(c1S(=O)(=O)NC(=O)N2N=C(OC)N(C2(=O))C)C	NON TOXIC
Thiobencarb	28249-77-6	herbicides	thiocarbamate herbicides	O=C(N(CC)CC)SCc1ccc(cc1)Cl	NON TOXIC
Thiodicarb	59669-26-0	insecticides	carbamate insecticides	O=C(ON=C(C)SC)N(C)SN(C(=O)ON=C(C)SC)C	TOXIC
Thiophanate-methyl	23564-05-8	fungicides	thiophanate fungicides	O=C(OC)NC(Nc1ccccc1(NC(NC(=O)OC)=S))=S	NON TOXIC
Thiram	137-26-8	fungicides	dithiocarbamate fungicides	C(N(C)C)(=S)SSC(N(C)C)=S	NON TOXIC
thymol	89-83-8	fungicides	fungicides (unclassified)	Oc1cc(ccc1C(C)C)C	NON TOXIC
Tolclofos-methyl	57018-04-9	fungicides	organophosphorus fungicides	O(c1c(cc(cc1Cl)C)Cl)P(OC)(OC)=S	NON TOXIC
Tralkoxydim	87820-88-0	herbicides	cyclohexanedione oxime herbicides	O=C2C(C(=O)CC(c1c(cc(cc1C)C)C)C2)=C(NOCC)CC	NON TOXIC
triafamone	874195-61-6	herbicides	amide herbicides	O=C(c1nc(nc(n1)OC)OC)c2cccc(F)c2N(C)S(=O)(=O)C(F)F	TOXIC
tri-allate	2303-17-5	herbicides	thiocarbamate herbicides	O=C(N(C(C)C)C(C)C)SCC(=C(Cl)Cl)Cl	NON TOXIC
Triasulfuron	82097-50-5	herbicides	urea herbicides	O=C(Nc1nc(nc(n1)C)OC)NS(=O)(=O)c2ccccc2(OCCCl)	NON TOXIC
triazoxide	72459-58-6	fungicides	benzotriazine fungicides	[O-][n+]2nc(nc1ccc(cc12)Cl)n3cncc3	NON TOXIC
Triclopyr-butoxyethyl ester	64700-56-7	herbicides	pyridine herbicides	O=C(OCCOCCCC)COc1nc(c(cc1Cl)Cl)Cl	NON TOXIC
Tricyclazole	41814-78-2	fungicides	triazolobenzothiazole fungicides	n1nc3n(c1)c2c(cccc2s3)C	TOXIC
Trifloxystrobin	141517-21-7	fungicides	strobilurin fungicides	O=C(OC)C(=NOC)c1ccccc1CON=C(c2cccc(c2)C(F)(F)F)C	NON TOXIC
trifludimoxazin	1258836-72-4	herbicides	N-phenylimide herbicides	O=C1N(C(=O)N(C(N1C)=S)C)c3cc2c(OC(F)(F)C(=O)N2CC#C)cc3(F)	NON TOXIC
triflumezopyrim	1263133-33-0	insecticides	mesoionic insecticides	O=C1N(c3cccc[n+]3(C(=O)C1c2cccc(c2)C(F)(F)F))Cc4cncnc4	TOXIC
triflumizole	99387-89-0	fungicides	azole fungicides	FC(F)(F)c2cc(ccc2(N=C(n1cncc1)COCCC))Cl	TOXIC
triflumuron	64628-44-0	insecticides	benzoylurea insecticides	O=C(NC(=O)c1ccccc1Cl)Nc2ccc(OC(F)(F)F)cc2	NON TOXIC
Trifluralin	1582-09-8	herbicides	dinitroaniline herbicides	O=[N+]([O-])c1cc(cc(c1N(CCC)CCC)[N+](=O)[O-])C(F)(F)F	NON TOXIC
Triflusulfuron-methyl	126535-15-7	herbicides	sulfonylurea herbicides	O=C(OC)c1cccc(c1S(=O)(=O)NC(=O)Nc2nc(nc(n2)N(C)C)OCC(F)(F)F)C	NON TOXIC
Triforine	26644-46-2	fungicides	piperazine fungicides	O=CNC(N1CCN(CC1)C(NC=O)C(Cl)(Cl)Cl)C(Cl)(Cl)Cl	NON TOXIC
Trinexapac-ethyl	95266-40-3	plant growth regulators	Growth inhibitors	O=C(OCC)C1CC(=O)C(C(=O)C1)=C(O)C2CC2	NON TOXIC
tritosulfuron	142469-14-5	herbicides	urea herbicides	O=C(Nc1nc(nc(n1)C(F)(F)F)OC)NS(=O)(=O)c2ccccc2C(F)(F)F	NON TOXIC
Valiphenal	283159-90-0	fungicides	amide fungicides	O=C(OC(C)C)NC(C(=O)NC(c1ccc(cc1)Cl)CC(=O)OC)C(C)C	NON TOXIC

## Sheet: TEST SET
Active	CAS	pesticides group	Specific pesticides group	SMILES	TARGET
1-naphthylacetamide	86-86-2	plant growth regulators	auxin	O=C(N)Cc2cccc1ccccc12	NON TOXIC
2,4-DB	94-82-6	herbicides	phenoxy herbicides	O=C(O)CCCOc1ccc(cc1Cl)Cl	NON TOXIC
2,4-D-methyl	1928-38-7	herbicides	phenoxy herbicides	O=C(OC)COc1ccc(cc1Cl)Cl	NON TOXIC
2,4-D-pentyl	1917-92-6	herbicides	phenoxy herbicides	O=C(OCCCCC)COc1ccc(cc1Cl)Cl	NON TOXIC
3,6-Dichloropyridine-2-carboxylic acid	1702-17-6	herbicides	aromatic acid herbicides	O=C(O)c1nc(ccc1Cl)Cl	NON TOXIC
5-(trifluoromethyl)-1H-pyrazole-3-carboxylic acid	129768-28-1	insecticides	pyrazole insecticides	O=C(O)c1n[nH]c(c1)C(F)(F)F	NON TOXIC
5-Hydroxyimidacloprid	155802-61-2	insecticides	neonicotinoid insecticides metabolite	O=[N+]([O-])NC1=NCC(O)N1Cc2cnc(cc2)Cl	TOXIC
ACC	22059-21-8	plant growth regulators	ethylene releaser	O=C(O)C1(N)(CC1)	NON TOXIC
Acetamiprid	135410-20-7	insecticides	neonicotinoid insecticides	N#CN=C(N(C)Cc1cnc(cc1)Cl)C	TOXIC
Afidopyropen	915972-17-7	insecticides	pyropene insecticides	O=C4OC(=CC=5OC6(C)(C(O)CC3C(C)(COC(=O)C1CC1)C(OC(=O)C2CC2)CCC3(C)C6(C(O)C4=5)))c7cnccc7	NON TOXIC
Amisulbrom	348635-87-0	fungicides	sulfamoyltriazole fungicides	O=S(=O)(c1ncn(n1)S(=O)(=O)N(C)C)n3c2cc(F)ccc2c(c3C)Br	NON TOXIC
Amitrole	61-82-5	herbicides	triazole herbicides	n1cnc(N)[nH]1	NON TOXIC
azimsulfuron	120162-55-2	herbicides	urea herbicides	O=C(Nc1nc(OC)cc(n1)OC)NS(=O)(=O)c2c(cnn2C)c3nnn(n3)C	NON TOXIC
Benalaxyl-M	98243-83-5	fungicides	amide fungicides	O=C(OC)C(N(C(=O)Cc1ccccc1)c2c(cccc2C)C)C	NON TOXIC
Benfluralin	1861-40-1	herbicides	dinitroaniline herbicides	O=[N+]([O-])c1cc(cc(c1N(CC)CCCC)[N+](=O)[O-])C(F)(F)F	NON TOXIC
Benzobicyclon	156963-66-5	herbicides	triketone herbicides	O=C(c1ccc(cc1Cl)S(=O)(=O)C)C=2C(=O)C4CCC(C=2Sc3ccccc3)C4	NON TOXIC
bifenox	42576-02-3	herbicides	diphenyl ether herbicides	O=C(OC)c2cc(Oc1ccc(cc1Cl)Cl)ccc2[N+](=O)[O-]	NON TOXIC
Bixafen	581809-46-3	fungicides	amide fungicides	O=C(Nc2ccc(F)cc2(c1ccc(c(c1)Cl)Cl))c3cn(nc3C(F)F)C	NON TOXIC
bixlozone	81777-95-9	herbicides	isoxazolidinone herbicides	O=C1N(OCC1(C)C)Cc2ccc(cc2Cl)Cl	NON TOXIC
Bromoxynil	1689-84-5	herbicides	benzonitrile herbicides	N#Cc1cc(c(O)c(c1)Br)Br	TOXIC
Buprofezin	69327-76-0	insecticides	insecticides (unclassified)	O=C2N(c1ccccc1)CSC(=NC(C)(C)C)N2C(C)C	NON TOXIC
carbofuran	1563-66-2	insecticides	carbamate insecticides	O=C(Oc2cccc1c2(OC(C)(C)C1))NC	TOXIC
Chlorantraniliprole	500008-45-7	insecticides	diamide insecticides	O=C(Nc1c(cc(cc1C)Cl)C(=O)NC)c3cc(nn3(c2ncccc2Cl))Br	NON TOXIC
Chloridazon	1698-60-8	herbicides	pyridazinone herbicides	O=C1C(=C(N)C=NN1c2ccccc2)Cl	NON TOXIC
chlorpyrifos	2921-88-2	insecticides	organophosphorus insecticides	n1c(OP(OCC)(OCC)=S)c(cc(c1Cl)Cl)Cl	TOXIC
chlorthal-dimethyl	1861-32-1	herbicides	aromatic acid herbicides	O=C(OC)c1c(c(c(C(=O)OC)c(c1Cl)Cl)Cl)Cl	NON TOXIC
clethodim	99129-21-2	herbicides	cyclohexanedione oxime herbicides	O=C1C(C(=O)CC(C1)CC(C)SCC)=C(NOCC=CCl)CC	NON TOXIC
cloquintocet-mexyl	99607-70-2	herbicide safeners	herbicide safeners	O=C(OC(C)CCCCC)COc1ccc(c2cccnc12)Cl	NON TOXIC
diclofop-methyl	51338-27-3	herbicides	phenoxy herbicides	O=C(OC)C(Oc2ccc(Oc1ccc(cc1Cl)Cl)cc2)C	NON TOXIC
dicloran	99-30-9	fungicides	aromatic fungicides	O=[N+]([O-])c1cc(c(N)c(c1)Cl)Cl	NON TOXIC
Diclosulam	145701-21-9	herbicides	triazolopyrimidine herbicides	O=S(=O)(Nc1c(cccc1Cl)Cl)c2nc3cc(F)nc(OCC)n3(n2)	NON TOXIC
dodemorph	1593-77-7	fungicides	morpholine fungicides	O1C(C)CN(CC1C)C2CCCCCCCCCCC2	NON TOXIC
esfenvalerate	66230-04-4	insecticides	pyrethroid insecticides	N#CC(OC(=O)C(c1ccc(cc1)Cl)C(C)C)c3cccc(Oc2ccccc2)c3	TOXIC
Fenazaquin	120928-09-8	fungicides	quinazoline fungicides	n1cnc3ccccc3(c1OCCc2ccc(cc2)C(C)(C)C)	TOXIC
Fenitrothion	122-14-5	insecticides	organophosphorus insecticides	O=[N+]([O-])c1ccc(OP(OC)(OC)=S)cc1C	TOXIC
Fenoxycarb	72490-01-8	insecticides	juvenile hormone mimics	O=C(OCC)NCCOc2ccc(Oc1ccccc1)cc2	NON TOXIC
fenpiclonil	74738-17-3	fungicides	phenylpyrrole fungicides	N#Cc1c[nH]cc1c2cccc(c2Cl)Cl	TOXIC
Fluazinam	79622-59-6	fungicides	dinitroaniline fungicides	O=[N+]([O-])c2cc(c(c(c2(Nc1ncc(cc1Cl)C(F)(F)F))[N+](=O)[O-])Cl)C(F)(F)F	NON TOXIC
flufenoxuron	101463-69-8	insecticides	benzoylurea insecticides	O=C(NC(=O)c1c(F)cccc1(F))Nc3ccc(Oc2ccc(cc2Cl)C(F)(F)F)cc3(F)	NON TOXIC
Flurprimidol	56425-91-3	plant growth regulators	growth retardant	FC(F)(F)Oc1ccc(cc1)C(O)(c2cncnc2)C(C)C	NON TOXIC
fosthiazate	98886-44-3	nematicides	organophosphorus nematicides	O=C1N(CCS1)P(=O)(OCC)SC(C)CC	TOXIC
Fuberidazole	3878-19-1	fungicides	benzimidazole fungicides	n1c3ccccc3([nH]c1c2occc2)	NON TOXIC
Heptamaloxyloglucan	870721-81-6	plant growth regulators	frost protectant	OCC(O)C(O)C(OC6OC(COC3OCC(O)C(O)C3(OC2OC(CO)C(O)C(O)C2(OC1OC(C)C(O)C(O)C1(O))))C(OC5OC(COC4OCC(O)C(O)C4(O))C(O)C(O)C5(O))C(O)C6(O))C(O)CO	NON TOXIC
Imidacloprid	138261-41-3	insecticides	neonicotinoid insecticides	O=[N+]([O-])N=C1NCCN1Cc2cnc(cc2)Cl	TOXIC
Indaziflam	950782-86-2	herbicides	triazine herbicides	FC(c1nc(nc(n1)NC3c2cc(ccc2CC3(C))C)N)C	NON TOXIC
Ipconazole	125225-28-7	fungicides	azole fungicides	OC3(Cn1ncnc1)(C(Cc2ccc(cc2)Cl)CCC3(C(C)C))	NON TOXIC
Isoxaben	82558-50-7	herbicides	amide herbicides	O=C(Nc1onc(c1)C(C)(CC)CC)c2c(OC)cccc2(OC)	NON TOXIC
lenacil	2164-08-1	herbicides	uracil herbicides	O=C1NC3=C(C(=O)N1C2CCCCC2)CCC3	NON TOXIC
Methiocarb	2032-65-7	insecticides	carbamate insecticides	O=C(Oc1cc(c(c(c1)C)SC)C)NC	TOXIC
Methiozolin	403640-27-7	herbicides	benzyl ether herbicides	Fc1cccc(F)c1COCC3(ON=C(c2c(ccs2)C)C3)(C)	NON TOXIC
Methoxyfenozide	161050-58-4	insecticides	diacylhydrazine insecticides	O=C(NN(C(=O)c1cc(cc(c1)C)C)C(C)(C)C)c2cccc(OC)c2C	NON TOXIC
metobromuron	3060-89-7	herbicides	urea herbicides	O=C(Nc1ccc(cc1)Br)N(OC)C	NON TOXIC
metyltetraprole	1472649-01-6	fungicides	tetrazolinone fungicides	O=C1N(N=NN1C)c2cccc(c2COc3nn(cc3)c4ccc(cc4)Cl)C	NON TOXIC
Napropamide-M	41643-35-0	herbicides	amide herbicides	O=C(N(CC)CC)C(Oc1cccc2ccccc12)C	NON TOXIC
omethoate	1113-02-6	insecticides	organophosphorus insecticides	O=C(NC)CSP(=O)(OC)OC	TOXIC
Oxasulfuron	144651-06-9	herbicides	urea herbicides	O=C(OC1COC1)c2ccccc2S(=O)(=O)NC(=O)Nc3nc(cc(n3)C)C	NON TOXIC
Permethrin	52645-53-1	insecticides	pyrethroid insecticides	O=C(OCc2cccc(Oc1ccccc1)c2)C3C(C=C(Cl)Cl)C3(C)(C)	TOXIC
Picolinafen	137641-05-5	herbicides	phenyl ether herbicides	O=C(Nc1ccc(F)cc1)c3nc(Oc2cccc(c2)C(F)(F)F)ccc3	NON TOXIC
Pirimicarb	23103-98-2	insecticides	carbamate insecticides	O=C(Oc1nc(nc(c1C)C)N(C)C)N(C)C	TOXIC
Propargite	2312-35-8	acaricides	sulfite ester acaricides	O=S(OCC#C)OC2CCCCC2(Oc1ccc(cc1)C(C)(C)C)	NON TOXIC
Propoxycarbazone-sodium	145026-81-9	herbicides	urea herbicides	O=C(OC)c1ccccc1S(=O)(=O)NC(=O)N2N=C(OCCC)N(C2(=O))C	NON TOXIC
Proquinazid	189278-12-4	fungicides	quinazolinone fungicides	O=C1c2cc(ccc2(N=C(OCCC)N1CCC))I	NON TOXIC
Pyrasulfotole	365400-11-9	herbicides	pyrazole herbicides	O=C(c1ccc(cc1S(=O)(=O)C)C(F)(F)F)c2c(O)n(nc2C)C	NON TOXIC
pyridaben	96489-71-3	insecticides	unclassified insecticides	O=C1C(=C(C=NN1C(C)(C)C)SCc2ccc(cc2)C(C)(C)C)Cl	TOXIC
quizalofop	76578-12-6	herbicides	phenoxy herbicides	O=C(O)C(Oc3ccc(Oc1nc2ccc(cc2(nc1))Cl)cc3)C	NON TOXIC
Tetraconazole	112281-77-3	fungicides	azole fungicides	FC(F)C(F)(F)OCC(c1ccc(cc1Cl)Cl)Cn2ncnc2	NON TOXIC
Tolfenpyrad	129558-76-5	fungicides	amide fungicides	O=C(NCc2ccc(Oc1ccc(cc1)C)cc2)c3c(c(nn3C)CC)Cl	TOXIC
Tolylfluanid	731-27-1	fungicides	amide fungicides	O=S(=O)(N(c1ccc(cc1)C)SC(F)(Cl)Cl)N(C)C	NON TOXIC
Triadimenol	55219-65-3	fungicides	azole fungicides	OC(C(Oc1ccc(cc1)Cl)n2ncnc2)C(C)(C)C	NON TOXIC
Triclopyr	55335-06-3	herbicides	pyridine herbicides	O=C(O)COc1nc(c(cc1Cl)Cl)Cl	NON TOXIC
vinclozolin	50471-44-8	fungicides	dicarboximide fungicides	O=C1OC(C=C)(C(=O)N1c2cc(cc(c2)Cl)Cl)C	NON TOXIC
