# Supplementary material for: A SAR-Based Classification Model for Assessing Pesticide Toxicity to Apis mellifera
Source: J Xenobiot. 2026 Jul 11;16(4):130. doi: 10.3390/jox16040130 (PMC13398046; doi:10.3390/jox16040130)
Supplement: Supplementary file 1 [file jox-16-00130-s001.zip › Table S2.xlsx]

## Sheet: training set_matrix
VEGA_SMILES	CLASS	SA1	SA2	SA3	SA4	SA5	SA6	SA7	SA8	SA9	SA10	SA11	SA12	SA13	SA14	SA15	SA16	SA17	SA18	SA19	SA20	SA21	SA22	SA23	SA24	SA25	SA26	SA27	SA28	SA29	SA30	SA31	SA32	SA33	SA34
OC3(Cn1ncnc1)(C(Cc2ccc(cc2)Cl)CCC3(C)(C))	TOXIC	-	-	-	-	-	-	-	-	-	-	-	-	-	-	-	-	-	-	-	-	-	-	-	YES	-	-	-	-	-	-	-	-	-	-
O=C(NC(C)(C)C)N1N=C(N(N)C1(=O))C(C)C	TOXIC	-	-	-	-	-	-	-	-	-	-	-	-	-	-	-	-	-	-	-	-	-	-	-	-	-	-	-	-	-	-	-	YES	-	-
O=C(N(c1ccc(F)cc1)C(C)C)COc2nnc(C(F)(F)F)s2	NON TOX	-	-	-	YES	-	-	-	-	-	-	-	-	-	-	-	-	-	-	-	-	-	-	-	-	-	-	-	-	-	-	-	-	-	-
O=C1OC3(C(OC(=O)C(C)(C)CC)=C1c2ccc(cc2Cl)Cl)(CCCCC3)	NON TOX	-	-	-	-	YES	-	-	-	-	-	-	-	-	-	-	-	-	-	-	-	-	-	-	-	-	-	-	-	-	-	-	-	-	-
O=C3N(Nc1ccccc1)C(=NC3(c2ccccc2)C)SC	NON TOX	-	-	-	-	-	-	-	-	-	-	-	-	-	-	-	-	-	-	-	-	YES	-	-	-	-	-	-	-	-	-	-	-	-	-
N#CC(NC(=O)c1c(nc(NCC)s1)CC)c2cccs2	NON TOX	-	-	-	-	-	-	-	-	-	-	-	-	-	-	-	-	-	-	-	-	-	-	-	-	-	-	-	-	-	-	-	YES	-	-
O=[N+]([O-])N=C(NC)NCC1COCC1	TOXIC	-	-	YES	-	-	-	-	-	-	-	-	-	-	-	-	-	-	-	-	-	-	-	-	-	-	-	-	-	-	-	-	-	-	-
n1c(cccc1Cl)C(Cl)(Cl)Cl	NON TOX	-	-	-	-	-	-	-	-	-	-	-	-	-	YES	-	-	-	-	-	-	-	-	-	-	-	-	-	-	-	-	-	-	-	-
O=C(OC)N(C(=O)N2N=C3c1ccc(cc1CC3(OC2)(C(=O)OC))Cl)c4ccc(OC(F)(F)F)cc4	TOXIC	-	-	-	-	-	-	-	-	-	-	-	-	-	-	-	-	-	-	-	-	-	-	-	YES	-	-	-	-	-	-	-	-	-	-
O=C(OC)N(OC)c1ccccc1COc2nn(cc2)c3ccc(cc3)Cl	NON TOX	-	-	-	-	-	-	-	-	-	-	-	-	-	-	-	-	-	-	-	-	-	-	-	-	-	YES	-	-	-	-	-	-	-	-
O=C(Nc2ccccc2(c1ccc(cc1)Cl))c3cccnc3Cl	NON TOX	-	-	-	-	-	-	-	-	-	-	-	-	-	-	-	-	-	-	-	-	-	-	-	-	-	-	YES	-	-	-	-	-	-	-
O=C(Nc1nc(OC)cc(n1)OC)NS(=O)(=O)Nc2ccccc2(C(=O)N(C)C)	NON TOX	-	-	-	-	-	-	-	-	-	-	-	-	-	-	-	-	-	-	-	-	-	-	-	-	-	-	-	YES	-	-	-	-	-	-
O=C(c1c(OC)c(OC)c(OC)cc1C)c2c(OC)ccc(c2C)Br	NON TOX	-	-	-	-	-	-	-	-	-	-	-	-	-	-	-	-	-	-	-	-	-	-	-	-	YES	-	-	-	-	-	-	-	-	-
O=S(=O)(Nc1c(cccc1C(O)c2nc(OC)cc(n2)OC)COC)C(F)F	NON TOX	-	-	-	-	-	-	-	-	-	-	-	-	-	-	-	-	-	-	-	-	-	-	-	-	-	-	-	YES	-	-	-	-	-	-
O=C1OC3(C(OC(=O)CC(C)(C)C)=C1c2c(cc(cc2C)C)C)(CCCC3)	NON TOX	-	-	-	-	YES	-	-	-	-	-	-	-	-	-	-	-	-	-	-	-	-	-	-	-	-	-	-	-	-	-	-	-	-	-
O=S(=O)(c1ncc(Cl)s1)CCC(F)=C(F)F	NON TOX	-	-	-	-	-	-	-	-	-	-	-	-	-	-	-	-	-	-	-	-	-	-	-	-	-	-	-	-	-	-	-	-	-	-
O=C(c1ccc(nc1COCCOC)C(F)(F)F)C=2C(=O)C3CCC(C=2(O))C3	NON TOX	-	-	-	-	YES	-	-	-	-	-	-	-	-	-	-	-	-	-	-	-	-	-	-	-	-	-	-	-	-	-	-	-	-	-
O=C(NCCc1ccc(OCC#C)c(OC)c1)C(OCC#C)c2ccc(cc2)Cl	NON TOX	-	-	-	-	-	-	-	-	-	-	-	-	-	-	-	-	-	-	-	-	-	-	-	-	-	-	-	-	-	-	-	YES	-	-
O=C1C(=C(N)N(C(=O)SCC=C)N1C(C)C)c2ccccc2C	NON TOX	-	-	-	-	-	-	-	-	-	YES	-	-	-	-	-	-	-	-	-	-	-	-	-	-	-	-	-	-	-	-	-	-	-	-
O=C(Nc1cccc(c1)C(F)(F)F)N(C)C	NON TOX	-	-	-	-	-	-	-	-	-	-	-	-	-	-	-	YES	-	-	-	-	-	-	-	-	-	-	-	-	-	-	-	-	-	-
N#Cc4cc(C(=O)NC)c(NC(=O)c2cc(nn2(c1ncccc1Cl))Cn3nnc(n3)C(F)(F)F)c(c4)C	TOXIC	-	-	-	-	-	-	-	YES	-	-	-	-	-	-	-	-	-	-	-	-	-	-	-	-	-	-	-	-	-	-	-	-	-	-
FC(F)(F)c2cc(Oc1ccc(cc1)Cl)ccc2C(O)(C)Cn3ncnc3	NON TOX	-	-	-	-	-	-	-	-	-	-	-	-	-	-	-	-	-	-	-	-	-	-	-	-	-	-	-	-	-	-	-	-	-	YES
O=C(O)COc1ccc(cc1C)Cl	NON TOX	-	-	-	-	-	-	-	-	-	-	-	-	-	-	-	-	-	-	-	-	-	-	-	-	YES	-	-	-	-	-	-	-	-	-
O=CNC(N1CCN(CC1)C(NC=O)C(Cl)(Cl)Cl)C(Cl)(Cl)Cl	NON TOX	-	-	-	-	-	-	-	-	-	-	-	-	-	YES	-	-	-	-	-	-	-	-	-	-	-	-	-	-	-	-	-	-	-	-
O=C(N(CC)CC)SCc1ccc(cc1)Cl	NON TOX	-	-	-	-	-	-	-	-	-	YES	-	-	-	-	-	-	-	-	-	-	-	-	-	-	-	-	-	-	-	-	-	-	-	-
O=Cc1occc1	NON TOX	-	-	-	-	-	-	-	-	-	-	-	-	-	-	-	-	-	-	-	-	-	-	-	-	-	-	-	-	-	-	-	-	-	-
O=C(N(c1c(cccc1CC)C)C(C)COC)CCl	NON TOX	-	-	-	YES	-	-	-	-	-	-	-	-	-	-	-	-	-	-	-	-	-	-	-	-	-	-	-	-	-	-	-	-	-	-
O=C(Nc1ccccc1)Nc2cnns2	NON TOX	-	-	-	-	-	-	-	-	-	-	-	-	-	-	-	-	-	-	-	-	-	-	-	-	-	-	YES	-	-	-	-	-	-	-
O=C(ON=C(C)SC)N(C)SN(C(=O)ON=C(C)SC)C	TOXIC	-	-	-	-	-	-	-	-	-	-	-	-	-	-	-	-	-	-	-	-	-	YES	-	-	-	-	-	-	-	-	-	-	-	-
O=[N+]([O-])c1cc(cc(c1N(Cc2c(F)cccc2Cl)CC)[N+](=O)[O-])C(F)(F)F	NON TOX	-	-	-	-	-	-	-	-	-	-	-	-	-	-	-	YES	-	-	-	-	-	-	-	-	-	-	-	-	-	-	-	-	-	-
O=C1C(=C(O)CC(C1)CC(C)SCC)C(=NOCC)CCC	NON TOX	-	-	-	-	YES	-	-	-	-	-	-	-	-	-	-	-	-	-	-	-	-	-	-	-	-	-	-	-	-	-	-	-	-	-
O=C(OCc1c(F)c(F)c(c(F)c1(F))C)C2C(C=C(C(F)(F)F)Cl)C2(C)(C)	TOXIC	-	YES	-	-	-	-	-	-	-	-	-	-	-	-	-	-	-	-	-	-	-	-	-	-	-	-	-	-	-	-	-	-	-	-
O=C(O)c2cc(cnc2(C1=NC(C(=O)N1)(C)C(C)C))CC	NON TOX	-	-	-	-	-	-	-	-	-	-	-	-	-	-	-	-	-	-	-	-	-	-	-	-	-	-	-	-	-	-	-	-	-	-
O=C(OC(C)CCCCCC)COc1nc(F)c(c(N)c1Cl)Cl	NON TOX	-	-	-	-	-	-	-	-	-	-	-	-	-	-	-	-	-	-	-	-	-	-	-	-	-	-	-	-	YES	-	-	-	-	-
O=C(NC(=O)c1c(F)cccc1(F))Nc2cc(c(OC(F)(F)C(F)F)c(c2)Cl)Cl	NON TOX	-	-	-	-	-	-	-	-	-	-	-	-	YES	-	-	-	-	-	-	-	-	-	-	-	-	-	-	-	-	-	-	-	-	-
O=C1N(C(=O)C2CC=CCC12)SC(Cl)(Cl)Cl	NON TOX	-	-	-	-	-	-	-	-	-	-	-	-	-	YES	-	-	-	-	-	-	-	-	-	-	-	-	-	-	-	-	-	-	-	-
N#CC(c1ccc(cc1)Cl)(Cn2ncnc2)CCCC	NON TOX	-	-	-	-	-	-	-	-	-	-	-	-	-	-	-	-	-	-	-	-	-	-	-	YES	-	-	-	-	-	-	-	-	-	-
O=C(c1c(nc(c(C(=O)SC)c1CC(C)C)C(F)(F)F)C(F)F)SC	NON TOX	-	-	-	-	-	-	-	-	-	YES	-	-	-	-	-	-	-	-	-	-	-	-	-	-	-	-	-	-	-	-	-	-	-	-
O=C(Nc1nc(OC)cc(n1)OC)NS(=O)(=O)c2ncccc2C(F)(F)F	NON TOX	-	-	-	-	-	-	-	-	-	-	YES	-	-	-	-	-	-	-	-	-	-	-	-	-	-	-	-	-	-	-	-	-	-	-
O=[N+]([O-])Nc1nccn1Cc2cnc(cc2)Cl	TOXIC	-	-	YES	-	-	-	-	-	-	-	-	-	-	-	-	-	-	-	-	-	-	-	-	-	-	-	-	-	-	-	-	-	-	-
O=C(NC(=O)c1c(F)cccc1(F))Nc2ccc(OC(F)(F)C(F)OC(F)(F)F)c(c2)Cl	NON TOX	-	-	-	-	-	YES	-	-	-	-	-	-	-	-	-	-	-	-	-	-	-	-	-	-	-	-	-	-	-	-	-	-	-	-
O1CC(OC12(CCC(CC2)C(C)(C)C))CN(CC)CCC	NON TOX	-	-	-	-	-	-	-	-	-	-	-	-	-	-	-	-	-	-	-	-	-	-	-	-	-	-	-	-	YES	-	-	-	-	-
N#Cc1nn(c(N)c1S(=O)C(F)(F)F)c2c(cc(cc2Cl)C(F)(F)F)Cl	TOXIC	-	-	-	-	-	-	-	YES	-	-	-	-	-	-	-	-	-	-	-	-	-	-	-	-	-	-	-	-	-	-	-	-	-	-
N#Cc2nc(c(c1ccc(cc1)C)n2S(=O)(=O)N(C)C)Cl	NON TOX	-	-	-	-	-	-	-	-	-	-	-	-	-	-	-	-	-	-	-	-	-	-	-	-	-	-	-	-	-	-	-	-	-	-
N#Cc2ccc(Oc1ccc(OC(C(=O)OCCCC)C)cc1)c(F)c2	NON TOX	-	-	-	-	-	-	-	-	-	-	-	-	-	-	-	-	-	-	-	-	-	-	-	-	-	-	-	-	-	-	-	-	YES	-
O=C(Nc1nc(OC)cc(n1)OC)NS(=O)(=O)c3c(nc2ccccn23)Cl	TOXIC	-	-	-	-	-	-	-	-	-	-	-	-	-	-	-	-	-	-	-	-	-	-	-	-	-	-	-	YES	-	-	-	-	-	-
O=C(NN(C(=O)c1cc(cc(c1)C)C)C(C)(C)C)c3ccc2OCCCc2c3C	NON TOX	-	-	-	-	-	-	-	-	-	-	-	-	-	-	YES	-	-	-	-	-	-	-	-	-	-	-	-	-	-	-	-	-	-	-
O=C(OC(C)C)NC(C(=O)NC(c1ccc(cc1)C)C)C(C)C	NON TOX	-	-	-	-	-	-	-	-	-	-	-	-	-	-	-	-	YES	-	-	-	-	-	-	-	-	-	-	-	-	-	-	-	-	-
O=C(OC)c1cccc(c1S(=O)(=O)NC(=O)Nc2nc(nc(n2)N(C)C)OCC(F)(F)F)C	NON TOX	-	-	-	-	-	-	-	-	-	-	-	-	-	-	-	-	-	-	-	-	-	-	-	-	-	-	-	-	-	-	-	-	-	-
O=C(Nc1nc(nc(n1)C)OC)NS(=O)(=O)c2ccccc2(OCCCl)	NON TOX	-	-	-	-	-	-	-	-	-	-	-	-	-	-	-	-	-	-	-	-	-	-	-	-	-	-	-	-	-	-	-	-	-	-
n1c(nc(cc1C)C)Nc2ccccc2	NON TOX	-	-	-	-	-	-	-	-	-	-	-	-	-	-	-	-	-	-	-	-	-	-	-	-	-	-	-	-	-	-	YES	-	-	-
n1c(nc(cc1C)C2CC2)Nc3ccccc3	NON TOX	-	-	-	-	-	-	-	-	-	-	-	-	-	-	-	-	-	-	-	-	-	-	-	-	-	-	-	-	-	-	YES	-	-	-
O=C(OC(C)(C)C)c1ccc(cc1)CON=Cc3c(nn(c3(Oc2ccccc2))C)C	NON TOX	-	-	-	-	-	-	YES	-	-	-	-	-	-	-	-	-	-	-	-	-	-	-	-	-	-	-	-	-	-	-	-	-	-	-
O=P(Oc1ccc(c(c1)C)SC)(OCC)NC(C)C	TOXIC	YES	-	-	-	-	-	-	-	-	-	-	-	-	-	-	-	-	-	-	-	-	-	-	-	-	-	-	-	-	-	-	-	-	-
O=C2C(C(=O)CC(c1c(cc(cc1C)C)C)C2)=C(NOCC)CC	NON TOX	-	-	-	-	-	-	-	-	-	-	-	YES	-	-	-	-	-	-	-	-	-	-	-	-	-	-	-	-	-	-	-	-	-	-
O=C(Nc1ccc(c(c1)Cl)Cl)CC	NON TOX	-	-	-	YES	-	-	-	-	-	-	-	-	-	-	-	-	-	-	-	-	-	-	-	-	-	-	-	-	-	-	-	-	-	-
O=P(OCC)(SC(C)CC)SC(C)CC	TOXIC	YES	-	-	-	-	-	-	-	-	-	-	-	-	-	-	-	-	-	-	-	-	-	-	-	-	-	-	-	-	-	-	-	-	-
O=[N+]([O-])c1cc(c(c(c1(NC(CC)CC))[N+](=O)[O-])C)C	NON TOX	-	-	-	-	-	-	-	-	-	-	-	-	-	-	-	-	-	-	-	-	-	-	-	-	-	-	-	-	-	-	-	-	-	-
O=C(OC1=C(C(=O)N2N1CCOCC2)c3c(cc(cc3CC)C)CC)C(C)(C)C	NON TOX	-	-	-	-	YES	-	-	-	-	-	-	-	-	-	-	-	-	-	-	-	-	-	-	-	-	-	-	-	-	-	-	-	-	-
O=C(N(c1c(cccc1CC)C)COC(C)C)CCl	NON TOX	-	-	-	YES	-	-	-	-	-	-	-	-	-	-	-	-	-	-	-	-	-	-	-	-	-	-	-	-	-	-	-	-	-	-
N#Cc1cc(c(OC(=O)CCC)c(c1)Br)Br	TOXIC	-	-	-	-	-	-	-	-	-	-	-	-	-	-	-	-	-	-	-	-	-	-	-	-	-	-	-	-	-	-	-	-	-	YES
O=C(OCC(CC)CCCC)C(Oc1ccc(cc1Cl)Cl)C	NON TOX	-	-	-	-	-	YES	-	-	-	-	-	-	-	-	-	-	-	-	-	-	-	-	-	-	-	-	-	-	-	-	-	-	-	-
N#Cc1cc(c(OC(=O)CCCCCC)c(c1)Br)Br	NON TOX	-	-	-	-	-	-	-	-	-	-	-	-	-	-	-	-	-	-	-	-	-	-	-	-	-	-	-	-	YES	-	-	-	-	-
O=C(O)CCCCCCCC	NON TOX	-	-	-	-	-	-	-	-	-	-	-	-	-	-	-	-	-	-	-	-	-	-	-	-	-	-	-	-	YES	-	-	-	-	-
O=C(Oc1cc(nnc1c2ccccc2)Cl)SCCCCCCCC	NON TOX	-	-	-	-	-	-	-	-	-	YES	-	-	-	-	-	-	-	-	-	-	-	-	-	-	-	-	-	-	-	-	-	-	-	-
O=C(OCCCC)C(Oc2ccc(Oc1ncc(cc1)C(F)(F)F)cc2)C	NON TOX	-	-	-	-	-	-	-	-	-	-	YES	-	-	-	-	-	-	-	-	-	-	-	-	-	-	-	-	-	-	-	-	-	-	-
O=[N+]([O-])c1cc(cc(c1N(CCC)CCC)[N+](=O)[O-])C(F)(F)F	NON TOX	-	-	-	-	-	-	-	-	-	-	-	-	-	-	-	YES	-	-	-	-	-	-	-	-	-	-	-	-	-	-	-	-	-	-
O=C(n1cncc1)N(CCOc2c(cc(cc2Cl)Cl)Cl)CCC	NON TOX	-	-	-	-	-	-	-	-	-	-	-	-	-	-	-	-	-	-	-	-	-	-	-	-	-	-	-	-	-	-	-	YES	-	-
O=C(OCC)C(Oc3ccc(Oc1nc2ccc(cc2(o1))Cl)cc3)C	NON TOX	-	-	-	-	-	-	-	-	-	-	-	-	-	-	-	-	-	-	-	-	-	-	-	-	-	-	-	-	-	-	-	-	YES	-
O=C(OCC)C1CC(=O)C(C(=O)C1)=C(O)C2CC2	NON TOX	-	-	-	-	YES	-	-	-	-	-	-	-	-	-	-	-	-	-	-	-	-	-	-	-	-	-	-	-	-	-	-	-	-	-
O=C(OCOc3c(OC)ccnc3(C(=O)NC1C(=O)OC(C)C(OC(=O)C(C)C)C(C(=O)OC1)Cc2ccccc2))C(C)C	NON TOX	-	-	-	-	-	-	-	-	-	-	-	-	-	-	-	-	-	-	-	YES	-	-	-	-	-	-	-	-	-	-	-	-	-	-
O=C(OCC)COc1cc(c(F)cc1Cl)c2nn(c(OC(F)F)c2Cl)C	NON TOX	-	-	-	-	-	YES	-	-	-	-	-	-	-	-	-	-	-	-	-	-	-	-	-	-	-	-	-	-	-	-	-	-	-	-
O=C(Oc1cccc(c1)NC(=O)OCC)Nc2ccccc2	NON TOX	-	-	-	-	-	-	-	-	YES	-	-	-	-	-	-	-	-	-	-	-	-	-	-	-	-	-	-	-	-	-	-	-	-	-
O(c1ccccc1)c2cccc(c2)COCC(c3ccc(OCC)cc3)(C)C	TOXIC	-	-	-	-	-	-	-	-	-	-	-	-	-	-	-	-	-	-	-	-	-	-	-	-	-	-	-	-	-	-	-	-	-	YES
O=C(OC)c1ccccc1S(=O)(=O)NC(=O)Nc2nc(nc(n2)NC)OCC	TOXIC	-	-	-	-	-	-	-	-	-	-	-	-	-	-	-	-	-	-	-	-	-	-	-	-	-	-	-	-	-	-	-	-	-	-
O=C(N(C(c1ccccc1)=C(C)C)CCOCC)CCl	NON TOX	-	-	-	-	-	-	-	-	-	-	-	YES	-	-	-	-	-	-	-	-	-	-	-	-	-	-	-	-	-	-	-	-	-	-
n1c(OP(OCC)(OCC)=S)cc(nc1C(C)C)C	TOXIC	-	-	-	-	-	-	-	-	-	-	-	-	-	-	-	-	-	-	-	-	-	-	-	-	-	-	-	-	-	YES	-	-	-	-
O=C2Oc1cc(ccc1N2CSP(OCC)(OCC)=S)Cl	NON TOX	-	-	-	-	-	-	-	-	-	-	-	-	-	-	-	-	-	-	-	-	-	-	-	-	-	-	YES	-	-	-	-	-	-	-
O=C(NC1CCCCC1)N3C(=O)SC(c2ccc(cc2)Cl)C3C	NON TOX	-	-	-	-	-	-	-	-	-	YES	-	-	-	-	-	-	-	-	-	-	-	-	-	-	-	-	-	-	-	-	-	-	-	-
O=S(CC)CCSP(=O)(OC)OC	TOXIC	YES	-	-	-	-	-	-	-	-	-	-	-	-	-	-	-	-	-	-	-	-	-	-	-	-	-	-	-	-	-	-	-	-	-
OC(c1ccc(cc1)Cl)(Cn2ncnc2)C(C)C3CC3	NON TOX	-	-	-	-	-	-	-	-	-	-	-	-	-	-	-	-	-	-	-	-	-	-	-	YES	-	-	-	-	-	-	-	-	-	-
O=C(OCCOCCCC)COc1nc(c(cc1Cl)Cl)Cl	NON TOX	-	-	-	-	-	-	-	-	-	-	-	-	-	-	-	-	-	-	-	-	-	-	-	-	-	-	-	-	-	-	-	-	YES	-
O=C(O)C(Oc1ccc(cc1Cl)Cl)C	NON TOX	-	-	-	-	-	-	-	-	-	-	-	-	-	-	-	-	-	-	-	-	-	-	-	-	-	-	-	-	-	-	-	-	-	-
O=[N+]([O-])c2ccc(Oc1ccc(cc1Cl)C(F)(F)F)cc2(OCC)	NON TOX	-	-	-	-	-	-	-	-	-	-	-	-	-	-	-	-	-	-	-	-	-	-	-	-	-	-	-	-	-	-	-	-	-	YES
n1nc(nnc1c2ccccc2Cl)c3ccccc3Cl	NON TOX	-	-	-	-	-	-	-	-	-	-	-	-	-	-	-	-	-	-	-	-	-	-	-	-	-	-	-	-	-	-	-	-	-	-
O=C2c4cc(F)ccc4(N=C(n1ncnc1)N2c3ccc(cc3Cl)Cl)	NON TOX	-	-	-	-	-	-	-	-	-	-	-	-	-	-	-	-	-	-	-	-	-	-	YES	-	-	-	-	-	-	-	-	-	-	-
O=C(N(c1c(cccc1CC)C)COCC)CCl	NON TOX	-	-	-	YES	-	-	-	-	-	-	-	-	-	-	-	-	-	-	-	-	-	-	-	-	-	-	-	-	-	-	-	-	-	-
O=C(Nc1ccc(c(c1)Cl)Cl)N(OC)C	NON TOX	-	-	-	-	-	-	-	-	-	-	-	-	YES	-	-	-	-	-	-	-	-	-	-	-	-	-	-	-	-	-	-	-	-	-
C(N(C)C)(=S)SSC(N(C)C)=S	NON TOX	-	-	-	-	-	-	-	-	-	-	-	-	-	-	-	-	-	-	-	-	-	-	-	-	-	-	-	-	-	-	-	-	-	-
O=[N+]([O-])N=C1N(C)COCN1Cc2cnc(Cl)s2	TOXIC	-	-	YES	-	-	-	-	-	-	-	-	-	-	-	-	-	-	-	-	-	-	-	-	-	-	-	-	-	-	-	-	-	-	-
O=C(Nc2ccccc2(c1cc(F)c(F)c(F)c1))c3cn(nc3C(F)F)C	NON TOX	-	-	-	-	-	-	YES	-	-	-	-	-	-	-	-	-	-	-	-	-	-	-	-	-	-	-	-	-	-	-	-	-	-	-
O=C(NC)CSP(OC)(OC)=S	TOXIC	-	-	-	-	-	-	-	-	-	-	-	-	-	-	-	-	-	-	-	-	-	-	-	-	-	-	-	-	-	YES	-	-	-	-
O=C(ON=C(C(=O)N(C)C)SC)NC	TOXIC	-	-	-	-	-	-	-	-	-	-	-	-	-	-	-	-	-	-	-	-	-	YES	-	-	-	-	-	-	-	-	-	-	-	-
Fc2c(ncnc2(Oc1ccccc1Cl))Oc4ccccc4(C(=NOC)C3=NOCCO3)	NON TOX	-	-	-	-	-	-	-	-	-	-	-	-	-	-	-	-	-	-	-	-	-	-	-	-	YES	-	-	-	-	-	-	-	-	-
O=C(OC)NC(Nc1ccccc1(NC(NC(=O)OC)=S))=S	NON TOX	-	-	-	-	-	-	-	-	-	-	-	-	-	-	-	-	-	-	-	-	-	-	-	-	-	YES	-	-	-	-	-	-	-	-
O=C(O)c1c(OC)c(ccc1Cl)Cl	NON TOX	-	-	-	-	-	-	-	-	-	-	-	-	-	-	-	-	-	-	-	-	-	-	-	-	YES	-	-	-	-	-	-	-	-	-
O=C(OCc1ccccc1)c2nc(c(F)c(N)c2Cl)c3ccc(c(OC)c3(F))Cl	NON TOX	-	-	-	-	-	-	-	-	-	-	-	-	-	-	-	-	-	-	-	YES	-	-	-	-	-	-	-	-	-	-	-	-	-	-
O=S(=O)(Nc1nc2nc(OC)cc(OC)n2(n1))c3c(nccc3C(F)(F)F)OC	NON TOX	-	-	-	-	-	-	-	-	-	-	-	-	-	-	-	-	-	-	-	-	-	-	-	-	-	-	-	YES	-	-	-	-	-	-
N#CC(=C2N(c1ccccc1(OC))CCS2)Sc3cc(ccc3(F))C(F)(F)F	NON TOX	-	-	-	-	-	-	-	-	-	-	-	-	-	-	-	-	-	-	-	-	-	-	-	-	-	-	-	-	-	-	-	-	-	-
O=S(=O)(Nc1nc2c(OC)cnc(OC)n2(n1))c3c(OCC(F)F)cccc3C(F)(F)F	NON TOX	-	-	-	-	-	-	-	-	-	-	-	-	-	-	-	-	-	-	-	-	-	-	-	-	-	-	-	-	-	-	YES	-	-	-
O=S(=O)(Nc1c(F)cccc1(F))c2nc3c(F)cnc(OC)n3(n2)	NON TOX	-	-	-	-	-	-	-	-	-	-	-	-	-	-	-	-	-	-	-	-	-	-	-	-	-	-	-	-	-	-	YES	-	-	-
O=C1c2ccccc2(C(=O)N1CSP(OC)(OC)=S)	TOXIC	-	-	-	-	-	-	-	-	-	-	-	-	-	-	-	-	-	-	-	-	-	-	-	-	-	-	-	-	-	YES	-	-	-	-
O=C(c1cnoc1C2CC2)c3ccc(cc3S(=O)(=O)C)C(F)(F)F	NON TOX	-	-	-	-	-	-	-	-	-	-	-	-	-	-	-	-	-	-	-	-	-	-	-	-	-	-	-	-	-	-	-	-	-	-
O=C(c2cccc1nnsc12)SC	NON TOX	-	-	-	-	-	-	-	-	-	YES	-	-	-	-	-	-	-	-	-	-	-	-	-	-	-	-	-	-	-	-	-	-	-	-
Fc1cccc(F)c1C3=NC(c2ccc(cc2(OCC))C(C)(C)C)CO3	NON TOX	-	-	-	-	-	-	-	-	-	-	-	-	-	-	-	-	-	-	-	-	-	-	-	-	YES	-	-	-	-	-	-	-	-	-
N#Cc1c[nH]cc1c3cccc2OC(F)(F)Oc23	NON TOX	-	-	-	-	-	-	-	-	-	-	-	-	-	-	-	-	-	-	-	-	-	-	-	-	-	-	-	-	-	-	-	-	-	-
n1cnn2c1nc(c(c2(N))CCCCCCCC)CC	NON TOX	-	-	-	-	-	-	-	-	-	-	-	-	-	-	-	-	-	-	-	-	-	-	-	-	-	-	-	-	-	-	YES	-	-	-
O=C(O)COc1nc(F)c(c(N)c1Cl)Cl	TOXIC	-	-	-	-	-	-	-	-	-	-	-	-	-	-	-	-	-	-	-	-	-	-	-	-	-	-	-	-	-	-	-	-	-	-
n1c(nc(nc1N)NC2CC2)N	NON TOX	-	-	-	-	-	-	-	-	-	-	-	-	-	-	-	-	-	-	-	-	-	-	-	-	-	-	-	-	-	-	-	-	-	-
O=C(OC)C(=COC)c1ccccc1COc2nc(ccc2)C(F)(F)F	NON TOX	-	-	-	-	YES	-	-	-	-	-	-	-	-	-	-	-	-	-	-	-	-	-	-	-	-	-	-	-	-	-	-	-	-	-
O=C(NCc1ncc(cc1Cl)C(F)(F)F)c2c(cccc2Cl)Cl	NON TOX	-	-	-	-	-	-	-	-	-	-	YES	-	-	-	-	-	-	-	-	-	-	-	-	-	-	-	-	-	-	-	-	-	-	-
O=C(Nc1ccsc1C(C)CC(C)C)c2cn(nc2C(F)(F)F)C	NON TOX	-	-	-	-	-	-	YES	-	-	-	-	-	-	-	-	-	-	-	-	-	-	-	-	-	-	-	-	-	-	-	-	-	-	-
O=C(Oc1cccc(c1)NC(=O)OC)Nc2cccc(c2)C	NON TOX	-	-	-	-	-	-	-	-	YES	-	-	-	-	-	-	-	-	-	-	-	-	-	-	-	-	-	-	-	-	-	-	-	-	-
O=C(OC(C)C)NNc1cc(ccc1(OC))c2ccccc2	NON TOX	-	-	-	-	-	-	-	-	-	-	-	-	-	-	-	-	-	-	-	-	-	-	-	-	-	YES	-	-	-	-	-	-	-	-
O=C(O)C(Oc2ccc(Oc1ncc(cc1Cl)C(F)(F)F)cc2)C	NON TOX	-	-	-	-	-	-	-	-	-	-	YES	-	-	-	-	-	-	-	-	-	-	-	-	-	-	-	-	-	-	-	-	-	-	-
O=C(O)C2=NN(c1ccc(cc1)Cl)c3cccc(OCCOC)c3(C2(=O))	NON TOX	-	-	-	-	-	-	-	-	YES	-	-	-	-	-	-	-	-	-	-	-	-	-	-	-	-	-	-	-	-	-	-	-	-	-
O=C(OC(C)C)Nc1ccc(OCC)c(OCC)c1	NON TOX	-	-	-	-	-	-	-	-	YES	-	-	-	-	-	-	-	-	-	-	-	-	-	-	-	-	-	-	-	-	-	-	-	-	-
O=C(OCc2cccc(c1ccccc1)c2C)C3C(C=C(C(F)(F)F)Cl)C3(C)(C)	TOXIC	-	YES	-	-	-	-	-	-	-	-	-	-	-	-	-	-	-	-	-	-	-	-	-	-	-	-	-	-	-	-	-	-	-	-
O=C1C=C(ON1)C	NON TOX	-	-	-	-	YES	-	-	-	-	-	-	-	-	-	-	-	-	-	-	-	-	-	-	-	-	-	-	-	-	-	-	-	-	-
O=C(c1ccc(cc1Cl)S(=O)(=O)C)C2C(=O)CCCC2(=O)	TOXIC	-	-	-	-	-	-	-	-	-	-	-	-	-	-	-	-	-	-	-	-	-	-	-	YES	-	-	-	-	-	-	-	-	-	-
O=C(NC(C)C)N2C(=O)N(c1cc(cc(c1)Cl)Cl)C(=O)C2	NON TOX	-	-	-	YES	-	-	-	-	-	-	-	-	-	-	-	-	-	-	-	-	-	-	-	-	-	-	-	-	-	-	-	-	-	-
O=C1OC3(C(OC(=O)C(C)(C)CC)=C1c2cc(cc(c2)Cl)Cl)(CCCCC3)	NON TOX	-	-	-	-	YES	-	-	-	-	-	-	-	-	-	-	-	-	-	-	-	-	-	-	-	-	-	-	-	-	-	-	-	-	-
O=C(O)CNCP(=O)(O)O	NON TOX	-	-	-	-	-	-	-	-	-	-	-	-	-	-	-	-	-	-	-	-	-	-	-	-	-	-	-	-	-	-	-	-	-	-
O=C(Nc1nc(OC)cc(n1)OC)NS(=O)(=O)c2ncccc2S(=O)(=O)CC	NON TOX	-	-	-	-	-	-	-	-	-	-	-	-	-	-	-	-	-	-	-	-	-	-	-	-	-	-	-	YES	-	-	-	-	-	-
O=C(O)COc1ccc(cc1Cl)Cl	TOXIC	-	-	-	-	-	-	-	-	-	-	-	-	-	-	-	-	-	-	-	-	-	-	-	-	-	-	-	-	-	-	-	-	-	-
O=C(O)Cc2cccc1ccccc12	NON TOX	-	-	-	-	-	-	-	-	-	-	-	-	-	-	-	-	-	YES	-	-	-	-	-	-	-	-	-	-	-	-	-	-	-	-
N#Cc1ccc(cc1)CC(=NNC(=O)Nc2ccc(OC(F)(F)F)cc2)c3cccc(c3)C(F)(F)F	TOXIC	-	-	-	-	-	-	-	-	-	-	-	-	-	-	-	-	-	-	YES	-	-	-	-	-	-	-	-	-	-	-	-	-	-	-
O=C(OC)c1csc(c1S(=O)(=O)NC(=O)N2N=C(OC)N(C2(=O))C)C	NON TOX	-	-	-	-	-	-	-	-	-	-	-	-	-	-	-	-	-	-	-	-	-	-	-	-	-	YES	-	-	-	-	-	-	-	-
O(c1c(cc(cc1Cl)C)Cl)P(OC)(OC)=S	NON TOX	-	-	-	-	-	-	-	-	-	-	-	-	-	-	-	-	-	-	-	-	-	-	-	-	-	-	-	-	-	YES	-	-	-	-
n1cnn(c1)CC2(OCC(C2)Br)(c3ccc(cc3Cl)Cl)	NON TOX	-	-	-	-	-	-	-	-	-	-	-	-	-	-	-	-	-	-	-	-	-	-	-	YES	-	-	-	-	-	-	-	-	-	-
O=C(NC(=O)c1c(F)cccc1(F))Nc2cc(c(OC(F)(F)C(F)C(F)(F)F)cc2Cl)Cl	NON TOX	-	-	-	-	-	-	-	-	-	-	-	-	YES	-	-	-	-	-	-	-	-	-	-	-	-	-	-	-	-	-	-	-	-	-
O=C(NC(=NOCC1CC1)c2c(F)c(F)ccc2C(F)(F)F)Cc3ccccc3	NON TOX	-	-	-	-	-	-	-	-	-	-	-	-	-	-	-	-	YES	-	-	-	-	-	-	-	-	-	-	-	-	-	-	-	-	-
O=C(OC1=C(C(=O)NC12(CCC(OC)CC2))c3cc(ccc3C)C)OCC	NON TOX	-	-	-	-	YES	-	-	-	-	-	-	-	-	-	-	-	-	-	-	-	-	-	-	-	-	-	-	-	-	-	-	-	-	-
O=[N+]([O-])c1cc(cc(c1N(CCC)CCC)[N+](=O)[O-])S(=O)(=O)N	TOXIC	-	-	-	-	-	-	-	-	-	-	-	-	-	-	-	-	-	-	-	-	-	-	-	-	-	-	-	-	-	-	-	-	-	-
O=C(Nc1cccc2c1C3C(=C(Cl)Cl)C2CC3)c4cn(nc4C(F)F)C	NON TOX	-	-	-	-	-	-	YES	-	-	-	-	-	-	-	-	-	-	-	-	-	-	-	-	-	-	-	-	-	-	-	-	-	-	-
O=C(NC)C(OC)c1ccccc1COc2cc(ccc2C)C	NON TOX	-	-	-	-	-	-	-	-	-	-	-	-	-	-	-	-	-	-	-	-	-	-	-	-	YES	-	-	-	-	-	-	-	-	-
N#CN=S(=O)(C)C(c1cnc(cc1)C(F)(F)F)C	TOXIC	-	-	-	-	-	-	-	-	-	-	-	-	-	-	-	-	-	-	-	-	-	-	-	-	-	-	-	-	-	-	-	-	-	-
O=C(OC)c1nc(cc(N)c1Cl)c2ccc(c(OC)c2(F))Cl	NON TOX	-	-	-	-	-	-	-	-	-	-	-	-	-	-	-	-	-	-	-	YES	-	-	-	-	-	-	-	-	-	-	-	-	-	-
O=C(Nc1ccccc1C(C)CC(C)C)c2c(F)n(nc2C)C	NON TOX	-	-	-	-	-	-	YES	-	-	-	-	-	-	-	-	-	-	-	-	-	-	-	-	-	-	-	-	-	-	-	-	-	-	-
n1cnn(c1)CC2(OCC(O2)CCC)c3ccc(cc3Cl)Cl	NON TOX	-	-	-	-	-	-	-	-	-	-	-	-	-	-	-	-	-	-	-	-	-	-	-	-	-	-	-	-	YES	-	-	-	-	-
O=C(OC(C)C)Nc1cccc(c1)Cl	NON TOX	-	-	-	-	-	-	-	-	-	-	-	-	YES	-	-	-	-	-	-	-	-	-	-	-	-	-	-	-	-	-	-	-	-	-
O=C6OC(CC)CCCC(OC1OC(C)C(N(C)C)CC1)C(C(=O)C5=CC3C(C=C(C)C4CC(OC2OC(C)C(OC)C(OC)C2(OC))CC34)C5C6)C	TOXIC	-	-	-	-	-	-	-	-	-	-	-	-	-	-	-	-	-	-	-	-	-	-	-	-	-	-	-	-	YES	-	-	-	-	-
FC(F)(F)c2nc(OCCCOc1c(cc(OCC=C(Cl)Cl)cc1Cl)Cl)ccc2	NON TOX	-	-	-	-	-	-	-	-	-	-	-	-	-	YES	-	-	-	-	-	-	-	-	-	-	-	-	-	-	-	-	-	-	-	-
O=C(c1c(F)n(nc1C(F)F)C)N(Cc2cc(ccc2C(C)C)Cl)C3CC3	NON TOX	-	-	-	-	-	-	YES	-	-	-	-	-	-	-	-	-	-	-	-	-	-	-	-	-	-	-	-	-	-	-	-	-	-	-
O=C(NCCc1ncc(cc1Cl)C(F)(F)F)c2ccccc2C(F)(F)F	NON TOX	-	-	-	-	-	-	-	-	-	-	YES	-	-	-	-	-	-	-	-	-	-	-	-	-	-	-	-	-	-	-	-	-	-	-
O=C1OCC(=C1)N(Cc2cnc(cc2)Cl)CC(F)F	TOXIC	-	-	-	-	-	-	-	-	-	-	-	-	-	-	-	-	-	-	-	-	-	-	-	-	-	-	-	-	-	-	-	-	-	-
N#CN=C2N(Cc1cnc(cc1)Cl)CCS2	TOXIC	-	-	-	-	-	-	-	-	-	-	-	-	-	-	-	-	-	-	-	-	-	YES	-	-	-	-	-	-	-	-	-	-	-	-
O=C2C(c1cccc(c1)C(F)(F)F)=C(OC2c3ccccc3)NC	NON TOX	-	-	-	-	YES	-	-	-	-	-	-	-	-	-	-	-	-	-	-	-	-	-	-	-	-	-	-	-	-	-	-	-	-	-
OCC3OC(O)C(O)C(OC2OC(CO)C(O)C(OC1OC(CO)C(O)C(O)C1(O))C2(O))C3(O)	NON TOX	-	-	-	-	-	-	-	-	-	-	-	-	-	-	-	-	-	-	-	-	-	-	-	-	-	-	-	-	YES	-	-	-	-	-
O=C(O)C	NON TOX	-	-	-	-	-	-	-	-	-	-	-	-	-	-	-	-	-	-	-	-	-	-	-	-	-	-	-	-	-	-	-	-	-	-
O=C(OC=1C(=O)c2ccccc2(C(=O)C=1CCCCCCCCCCCC))C	NON TOX	-	-	-	-	YES	-	-	-	-	-	-	-	-	-	-	-	-	-	-	-	-	-	-	-	-	-	-	-	-	-	-	-	-	-
O=C(NC(C#C)(C)C)c1cc(cc(c1)Cl)Cl	NON TOX	-	-	-	-	-	-	-	-	-	-	-	-	-	-	YES	-	-	-	-	-	-	-	-	-	-	-	-	-	-	-	-	-	-	-
OC(C(Oc1ccc(cc1)c2ccccc2)n3ncnc3)C(C)(C)C	NON TOX	-	-	-	-	-	-	-	-	-	-	-	-	-	-	-	-	-	-	-	-	-	-	-	-	-	-	-	-	-	-	-	-	-	-
O=C1C(=NN=C(N1(N))SC)C(C)(C)C	NON TOX	-	-	-	-	-	-	-	-	-	-	-	-	-	-	-	-	-	-	-	-	YES	-	-	-	-	-	-	-	-	-	-	-	-	-
O([Sn](CC(c1ccccc1)(C)C)(CC(c2ccccc2)(C)C)CC(c3ccccc3)(C)C)[Sn](CC(c4ccccc4)(C)C)(CC(c5ccccc5)(C)C)CC(c6ccccc6)(C)C	NON TOX	-	-	-	-	-	-	-	-	-	-	-	-	-	-	-	-	-	-	-	-	-	-	-	-	-	-	-	-	-	-	-	-	-	-
O=C(OC(C)C)NC(C(=O)NC(c1ccc(cc1)Cl)CC(=O)OC)C(C)C	NON TOX	-	-	-	-	-	-	-	-	-	-	-	-	-	-	-	-	YES	-	-	-	-	-	-	-	-	-	-	-	-	-	-	-	-	-
N#CC(OC(=O)C(Nc1ccc(cc1Cl)C(F)(F)F)C(C)C)c3cccc(Oc2ccccc2)c3	TOXIC	-	YES	-	-	-	-	-	-	-	-	-	-	-	-	-	-	-	-	-	-	-	-	-	-	-	-	-	-	-	-	-	-	-	-
O=C(OC(C)C)NC(C(=O)NC(c2nc1ccc(F)cc1s2)C)C(C)C	NON TOX	-	-	-	-	-	-	-	-	-	-	-	-	-	-	-	-	-	-	-	-	-	-	-	-	-	YES	-	-	-	-	-	-	-	-
O=C1c2ccccc2(NS(=O)(=O)N1C(C)C)	NON TOX	-	-	-	-	-	-	-	-	-	-	-	-	-	-	-	-	-	-	-	-	-	-	-	-	-	-	-	-	-	-	-	YES	-	-
O=C(OC)C(=NOC)c1ccccc1CON=C(c2cccc(c2)C(F)(F)F)C	NON TOX	-	-	-	-	-	-	-	-	-	-	-	-	-	-	-	-	-	YES	-	-	-	-	-	-	-	-	-	-	-	-	-	-	-	-
O=C(Nc1c(cc(cc1Br)Cl)C(=O)NC(C)C2CC2)c4cc(nn4(c3ncccc3Cl))Br	TOXIC	-	-	-	-	-	-	-	YES	-	-	-	-	-	-	-	-	-	-	-	-	-	-	-	-	-	-	-	-	-	-	-	-	-	-
O=C(c1cn(nc1C(F)F)C)N(OC)C(C)Cc2c(cc(cc2Cl)Cl)Cl	NON TOX	-	-	-	-	-	-	YES	-	-	-	-	-	-	-	-	-	-	-	-	-	-	-	-	-	-	-	-	-	-	-	-	-	-	-
n1ccccc1OC(C)COc3ccc(Oc2ccccc2)cc3	TOXIC	-	-	-	-	-	-	-	-	-	-	-	-	-	-	-	-	-	-	-	-	-	-	-	-	-	-	-	-	-	-	-	-	-	-
N#CC(OC(=O)C1C(C=CC(=O)OC(C(F)(F)F)C(F)(F)F)C1(C)(C))c3cccc(Oc2ccccc2)c3	TOXIC	-	YES	-	-	-	-	-	-	-	-	-	-	-	-	-	-	-	-	-	-	-	-	-	-	-	-	-	-	-	-	-	-	-	-
N#CC(OC(=O)C1C(C=C(Cl)Cl)C1(C)(C))c3ccc(F)c(Oc2ccccc2)c3	TOXIC	-	YES	-	-	-	-	-	-	-	-	-	-	-	-	-	-	-	-	-	-	-	-	-	-	-	-	-	-	-	-	-	-	-	-
O=C(Nc1ccc(O)c(c1Cl)Cl)C2(C)(CCCCC2)	NON TOX	-	-	-	YES	-	-	-	-	-	-	-	-	-	-	-	-	-	-	-	-	-	-	-	-	-	-	-	-	-	-	-	-	-	-
O=C(Nc1ccc(cc1C)C(F)(C(F)(F)F)C(F)(F)F)c2cccc(c2(C(=O)NC(C)(C)CS(=O)(=O)C))I	NON TOX	-	-	-	-	-	-	-	-	-	-	-	-	-	-	YES	-	-	-	-	-	-	-	-	-	-	-	-	-	-	-	-	-	-	-
O=C(O)C(Oc1ccc(cc1C)Cl)C	NON TOX	-	-	-	-	-	-	-	-	-	-	-	-	-	-	-	-	-	-	-	-	-	-	-	-	YES	-	-	-	-	-	-	-	-	-
O=C(NCC=C)c1c(c(C)sc1[Si](C)(C)C)C	NON TOX	-	-	-	-	-	-	-	-	-	-	-	-	-	-	-	-	-	-	-	-	-	-	-	-	-	-	-	-	-	-	-	YES	-	-
O=C(Nc1ccccc1)C2=C(OCCS2)C	NON TOX	-	-	-	YES	-	-	-	-	-	-	-	-	-	-	-	-	-	-	-	-	-	-	-	-	-	-	-	-	-	-	-	-	-	-
n1nc3n(c1)c2c(cccc2s3)C	TOXIC	-	-	-	-	-	-	-	-	-	-	-	-	-	-	-	-	-	-	-	-	-	-	-	-	-	-	-	-	-	-	-	-	-	-
O(Cc1ccccc1C)C3CC2(OC3(C)(CC2))C(C)C	NON TOX	-	-	-	-	-	-	-	-	-	-	-	-	-	-	-	-	-	-	-	-	-	-	-	-	-	-	-	-	YES	-	-	-	-	-
O=C(O)C1C(C=C(C(F)(F)F)Cl)C1(C)(C)	NON TOX	-	-	-	-	-	-	-	-	-	-	-	-	-	-	-	-	-	-	-	-	-	-	-	-	-	-	-	-	YES	-	-	-	-	-
O=C1C(C(=O)CC(C1)C2CCCSC2)=C(NOCC(Oc3ccc(cc3)Cl)C)CCC	NON TOX	-	-	-	-	-	-	-	-	-	-	-	YES	-	-	-	-	-	-	-	-	-	-	-	-	-	-	-	-	-	-	-	-	-	-
O=[N+]([O-])c1cc(cc(c1(NC(C)CC))[N+](=O)[O-])C(C)(C)C	TOXIC	-	-	-	-	-	-	-	-	-	-	-	-	-	-	-	-	-	-	-	-	-	-	-	-	-	-	-	-	-	-	-	-	-	-
O=C(OC)C(Oc2ccc(Oc1ncc(cc1Cl)C(F)(F)F)cc2)C	NON TOX	-	-	-	-	-	-	-	-	-	-	YES	-	-	-	-	-	-	-	-	-	-	-	-	-	-	-	-	-	-	-	-	-	-	-
O=C(C=C(OP(=O)(OC)OC)C)NC	TOXIC	YES	-	-	-	-	-	-	-	-	-	-	-	-	-	-	-	-	-	-	-	-	-	-	-	-	-	-	-	-	-	-	-	-	-
O=C(OC)c1c(nn(c1S(=O)(=O)NC(=O)Nc2nc(OC)cc(n2)OC)C)Cl	NON TOX	-	-	-	-	-	-	YES	-	-	-	-	-	-	-	-	-	-	-	-	-	-	-	-	-	-	-	-	-	-	-	-	-	-	-
O=C(COc1ccc(cc1C)Cl)SCC	NON TOX	-	-	-	-	-	-	-	-	-	YES	-	-	-	-	-	-	-	-	-	-	-	-	-	-	-	-	-	-	-	-	-	-	-	-
FC(F)(F)c2cnc(OCCCOc1c(cc(OCC=C(Cl)Cl)cc1Cl)Cl)cc2	NON TOX	-	-	-	-	-	-	-	-	-	-	YES	-	-	-	-	-	-	-	-	-	-	-	-	-	-	-	-	-	-	-	-	-	-	-
N#CC(C(=O)OCCOC)(C(=O)c1ccccc1C(F)(F)F)c2ccc(cc2)C(C)(C)C	NON TOX	-	-	-	-	-	-	-	-	-	-	-	-	-	-	-	-	-	YES	-	-	-	-	-	-	-	-	-	-	-	-	-	-	-	-
O=C6OC(CC)CCCC(OC1OC(C)C(N(C)C)CC1)C(C(=O)C5=CC3C(CCC4CC(OC2OC(C)C(OC)C(OCC)C2(OC))CC34)C5C6)C	TOXIC	-	-	-	-	-	-	-	-	-	-	-	-	-	-	-	-	-	-	-	-	-	-	-	-	-	-	-	-	YES	-	-	-	-	-
O=C(OC)Nc1nc2ccccc2([nH]1)	NON TOX	-	-	-	-	-	-	-	-	-	-	-	-	-	-	-	-	-	-	-	-	-	-	-	-	-	YES	-	-	-	-	-	-	-	-
O=C(Oc2cccc1c2(OC(C)(C)C1))N(C)SN(CCCC)CCCC	TOXIC	-	-	-	-	-	-	-	-	-	-	-	-	-	-	-	-	-	-	-	-	-	-	-	YES	-	-	-	-	-	-	-	-	-	-
O=C(c1ccc(cc1S(=O)(=O)C)C(F)(F)F)C=2C(=O)N(NC=2C)C	NON TOX	-	-	-	-	-	-	-	-	-	-	-	YES	-	-	-	-	-	-	-	-	-	-	-	-	-	-	-	-	-	-	-	-	-	-
O=P(OC(=CCl)c1ccc(cc1Cl)Cl)(OCC)OCC	TOXIC	YES	-	-	-	-	-	-	-	-	-	-	-	-	-	-	-	-	-	-	-	-	-	-	-	-	-	-	-	-	-	-	-	-	-
O=C(Nc1cccc2c1C3CCC2C3C(C)C)c4cn(nc4C(F)F)C	NON TOX	-	-	-	-	-	-	YES	-	-	-	-	-	-	-	-	-	-	-	-	-	-	-	-	-	-	-	-	-	-	-	-	-	-	-
O=[N+]([O-])c2ccc(Oc1ccccc1)c(c2(N))Cl	NON TOX	-	-	-	-	-	-	-	-	YES	-	-	-	-	-	-	-	-	-	-	-	-	-	-	-	-	-	-	-	-	-	-	-	-	-
O=C(Nc1ccc(c(c1)Cl)C)N(C)C	NON TOX	-	-	-	-	-	-	-	-	-	-	-	-	YES	-	-	-	-	-	-	-	-	-	-	-	-	-	-	-	-	-	-	-	-	-
n1c(OP(OC)(OC)=S)c(cc(c1Cl)Cl)Cl	TOXIC	-	-	-	-	-	-	-	-	-	-	-	-	-	-	-	-	-	-	-	-	-	-	-	-	-	-	-	-	-	YES	-	-	-	-
O=C(OC)NS(=O)(=O)c1ccc(N)cc1	NON TOX	-	-	-	-	-	-	-	-	-	-	-	-	-	-	-	-	-	-	-	-	-	-	-	-	-	YES	-	-	-	-	-	-	-	-
O=C(Nc1nc(nc(n1)C)OC)NS(=O)(=O)c2ccccc2Cl	NON TOX	-	-	-	-	-	-	-	-	-	-	-	-	-	-	-	-	-	-	-	-	-	-	-	-	-	-	-	-	-	-	-	-	-	-
O=C(OCC)C(=Cc1cc(ccc1Cl)N2C(=O)C3=C(C2(=O))CCCC3)Cl	NON TOX	-	-	-	YES	-	-	-	-	-	-	-	-	-	-	-	-	-	-	-	-	-	-	-	-	-	-	-	-	-	-	-	-	-	-
O=C(OCC#C)C(Oc2ccc(Oc1ncc(cc1(F))Cl)cc2)C	NON TOX	-	-	-	-	-	-	-	-	-	-	-	-	-	-	-	-	-	-	-	-	-	-	-	-	-	-	-	-	-	-	-	-	YES	-
O=C1C(C(=O)C2CCC1C2)=C(O)c3ccc(nc3COCCOC)C(F)(F)F	NON TOX	-	-	-	-	YES	-	-	-	-	-	-	-	-	-	-	-	-	-	-	-	-	-	-	-	-	-	-	-	-	-	-	-	-	-
O=C(Nc1nc(OC)cc(n1)OC)NS(=O)(=O)c3c(C2=NOCC(O2)C)c(nn3C)Cl	NON TOX	-	-	-	-	-	-	YES	-	-	-	-	-	-	-	-	-	-	-	-	-	-	-	-	-	-	-	-	-	-	-	-	-	-	-
O=[N+]([O-])NC(=NC)NCc1cnc(Cl)s1	TOXIC	-	-	YES	-	-	-	-	-	-	-	-	-	-	-	-	-	-	-	-	-	-	-	-	-	-	-	-	-	-	-	-	-	-	-
O=C(O)C1CC(=O)C(C(=O)CC)C(=O)C1	NON TOX	-	-	-	-	-	-	-	-	-	-	-	-	-	-	-	-	-	-	-	-	-	-	-	-	-	-	-	-	YES	-	-	-	-	-
Oc1cc(ccc1C(C)C)C	NON TOX	-	-	-	-	-	-	-	-	-	-	-	-	-	-	-	-	-	-	-	-	-	-	-	-	YES	-	-	-	-	-	-	-	-	-
O=C1C(C(=O)CC(C1)C2CCCSC2)=C(NOCC)CCC	NON TOX	-	-	-	-	-	-	-	-	-	-	-	YES	-	-	-	-	-	-	-	-	-	-	-	-	-	-	-	-	-	-	-	-	-	-
O=C(N=C(NOCC1CC1)c2c(F)c(F)ccc2C(F)(F)F)Cc3ccccc3	NON TOX	-	-	-	-	-	-	-	-	-	-	-	-	-	-	-	-	-	-	-	-	-	-	-	-	-	-	-	-	-	-	-	-	-	-
O=C(O)CCC(=O)NN(C)C	NON TOX	-	-	-	-	-	-	-	-	-	-	-	-	-	-	-	-	-	-	-	-	YES	-	-	-	-	-	-	-	-	-	-	-	-	-
O=C(C=C(OP(=O)(OC)OC)C)N(C)C	TOXIC	YES	-	-	-	-	-	-	-	-	-	-	-	-	-	-	-	-	-	-	-	-	-	-	-	-	-	-	-	-	-	-	-	-	-
n1cnn(c1)CC2(OCC(O2)C)c4ccc(Oc3ccc(cc3)Cl)cc4Cl	NON TOX	-	-	-	-	-	-	-	-	-	-	-	-	-	-	-	-	-	-	-	-	-	-	-	-	-	-	-	-	-	-	-	-	-	YES
O=C(Nc1ccc(F)cc1(F))c3cccnc3(Oc2cccc(c2)C(F)(F)F)	NON TOX	-	-	-	-	-	-	-	-	-	-	-	-	-	-	-	-	-	-	-	-	-	-	-	-	-	-	YES	-	-	-	-	-	-	-
O=C(N(c1c(cccc1C)C)CCOC)CCl	NON TOX	-	-	-	YES	-	-	-	-	-	-	-	-	-	-	-	-	-	-	-	-	-	-	-	-	-	-	-	-	-	-	-	-	-	-
O=S1(=O)(C(=C(C)S(=O)(=O)CC1)C)	TOXIC	-	-	-	-	-	-	-	-	-	-	-	-	-	-	-	-	-	-	-	-	-	-	-	-	-	-	-	-	-	-	-	-	-	-
O=C(Oc1c(cc(cc1CCCCCC(C)C)[N+](=O)[O-])[N+](=O)[O-])C=CC	TOXIC	-	-	-	-	-	-	-	-	-	-	-	-	-	-	-	-	-	-	-	-	-	-	-	YES	-	-	-	-	-	-	-	-	-	-
O=S(=N)(C)C(c1cnc(cc1)C(F)(F)F)C	TOXIC	-	-	-	-	-	-	-	-	-	-	-	-	-	-	-	-	-	-	-	-	-	-	-	-	-	-	-	-	-	-	-	-	-	-
O=[N+]([O-])c1cc(c(O)c(c1)C)[N+](=O)[O-]	NON TOX	-	-	-	-	-	-	-	-	-	-	-	-	-	-	-	-	-	-	-	-	-	-	-	-	YES	-	-	-	-	-	-	-	-	-
O=C2C(=Nc1c(cccc1Cl)N2c3ccc(OC)cc3)C(=O)C4C(=O)CCCC4(=O)	NON TOX	-	-	-	YES	-	-	-	-	-	-	-	-	-	-	-	-	-	-	-	-	-	-	-	-	-	-	-	-	-	-	-	-	-	-
N#CC(=CC2C(C(=O)OCc1c(F)c(F)c(c(F)c1(F))COC)C2(C)(C))C	TOXIC	-	YES	-	-	-	-	-	-	-	-	-	-	-	-	-	-	-	-	-	-	-	-	-	-	-	-	-	-	-	-	-	-	-	-
O=C1N(c3cccc[n+]3(C(=O)C1c2cccc(c2)C(F)(F)F))Cc4cncnc4	TOXIC	-	-	-	-	-	-	-	-	-	-	-	-	-	-	-	-	-	-	YES	-	-	-	-	-	-	-	-	-	-	-	-	-	-	-
O=[N+]([O-])c1cc(cc(c1N(CC(=C)C)CC)[N+](=O)[O-])C(F)(F)F	NON TOX	-	-	-	-	-	-	-	-	-	-	-	-	-	-	-	YES	-	-	-	-	-	-	-	-	-	-	-	-	-	-	-	-	-	-
O=P(O)(O)CCCl	NON TOX	-	-	-	-	-	-	-	-	-	-	-	-	-	-	-	-	-	-	-	-	-	-	-	-	-	-	-	-	-	-	-	-	-	-
O=P(OCC)(SCCC)SCCC	TOXIC	YES	-	-	-	-	-	-	-	-	-	-	-	-	-	-	-	-	-	-	-	-	-	-	-	-	-	-	-	-	-	-	-	-	-
O=C(Nc1nc(OC)cc(n1)OC)NS(=O)(=O)N(C)S(=O)(=O)C	NON TOX	-	-	-	-	-	-	-	-	-	-	-	-	-	-	-	-	-	-	-	-	-	-	-	-	-	-	-	YES	-	-	-	-	-	-
O=C(Nc1nc(OC)cc(n1)OC)NS(=O)(=O)Oc2ccccc2(OCC)	NON TOX	-	-	-	-	-	-	-	-	-	-	-	-	-	-	-	-	-	-	-	-	-	-	-	-	-	-	-	YES	-	-	-	-	-	-
O=C(c1nc(nc(n1)OC)OC)c2cccc(F)c2N(C)S(=O)(=O)C(F)F	TOXIC	-	-	-	-	-	-	-	-	-	-	-	-	-	-	-	-	-	-	-	-	-	-	-	-	-	-	-	-	-	-	-	-	-	-
O=C(Nc1c(cc(cc1Br)C(F)(C(F)(F)F)C(F)(F)F)C(F)(F)F)c2cccc(c2(F))N(C(=O)c3ccccc3)C	TOXIC	-	-	-	-	-	-	-	-	-	-	-	-	-	-	-	-	-	-	YES	-	-	-	-	-	-	-	-	-	-	-	-	-	-	-
O=C(OCC)C2=NN(c1ccc(cc1Cl)Cl)C(C(=O)OCC)(C)C2	NON TOX	-	-	-	-	-	-	-	-	-	-	-	-	-	-	-	-	-	-	-	-	-	-	YES	-	-	-	-	-	-	-	-	-	-	-
O=C(Oc3c(OC)ccnc3(C(=O)NC(C(=O)OC(C)C(c1ccc(F)cc1)c2ccc(F)cc2)C))C	NON TOX	-	-	-	-	-	-	-	-	-	-	-	-	-	-	-	-	-	-	-	YES	-	-	-	-	-	-	-	-	-	-	-	-	-	-
Fc2ccc3cc(Oc1cccc(F)c1C(O)(C)C)c(nc3(c2(F)))C	NON TOX	-	-	-	-	-	-	-	-	-	-	-	-	-	-	-	-	-	-	-	-	-	-	-	-	YES	-	-	-	-	-	-	-	-	-
O=C(NC1C(=O)N(OC1)CC)c2ccc(cc2C)C4=NOC(c3cc(c(F)c(c3)Cl)Cl)(C4)C(F)(F)F	TOXIC	-	-	-	-	-	-	-	-	-	-	-	-	-	-	-	-	-	-	YES	-	-	-	-	-	-	-	-	-	-	-	-	-	-	-
FC(F)(F)c1ccc(cc1)COc2ncncc2C3OCCCO3	NON TOX	-	-	-	-	-	-	-	-	-	-	-	-	-	-	-	-	-	-	-	-	-	-	-	-	-	-	-	YES	-	-	-	-	-	-
O=C1N(C(=O)N(C(N1C)=S)C)c3cc2c(OC(F)(F)C(=O)N2CC#C)cc3(F)	NON TOX	-	-	-	YES	-	-	-	-	-	-	-	-	-	-	-	-	-	-	-	-	-	-	-	-	-	-	-	-	-	-	-	-	-	-
O=C(Nc1cccc2c1C(C)CC2(C)C)c3cn(nc3C(F)F)C	NON TOX	-	-	-	-	-	-	YES	-	-	-	-	-	-	-	-	-	-	-	-	-	-	-	-	-	-	-	-	-	-	-	-	-	-	-
O=C1C4=C(C(=O)N1c3cc2c(OCC(=O)N2CC#C)cc3(F))CCCC4	NON TOX	-	-	-	YES	-	-	-	-	-	-	-	-	-	-	-	-	-	-	-	-	-	-	-	-	-	-	-	-	-	-	-	-	-	-
O=C2N(c1cccc(c1)C(F)(F)F)CC(CCl)C2Cl	NON TOX	-	-	-	YES	-	-	-	-	-	-	-	-	-	-	-	-	-	-	-	-	-	-	-	-	-	-	-	-	-	-	-	-	-	-
Fc1ccc(cc1)[Si](c2ccc(F)cc2)(C)Cn3ncnc3	TOXIC	-	-	-	-	-	-	-	-	-	-	-	-	-	-	-	-	-	-	-	-	-	-	-	-	-	-	-	-	-	-	-	-	-	-
O=C(Nc1cccc(OC(C)C)c1)c2ccccc2C(F)(F)F	NON TOX	-	-	-	-	-	-	-	-	YES	-	-	-	-	-	-	-	-	-	-	-	-	-	-	-	-	-	-	-	-	-	-	-	-	-
O=C1c2ccccc2(C(=O)N1SC(Cl)(Cl)Cl)	NON TOX	-	-	-	-	-	-	-	-	-	-	-	-	-	YES	-	-	-	-	-	-	-	-	-	-	-	-	-	-	-	-	-	-	-	-
O=C(NS(=O)(=O)C)c2cc(Oc1ccc(cc1Cl)C(F)(F)F)ccc2[N+](=O)[O-]	TOXIC	-	-	-	-	-	-	-	-	-	-	-	-	-	-	-	-	-	-	-	-	-	-	-	-	-	-	-	-	-	-	-	-	-	YES
O=C(c1ccc(cc1Cl)S(=O)(=O)C)C=2C(=O)C3CCC(C=2(O))C3	NON TOX	-	-	-	-	YES	-	-	-	-	-	-	-	-	-	-	-	-	-	-	-	-	-	-	-	-	-	-	-	-	-	-	-	-	-
O=S(=O)(N)c1cc(OC)ccc1Cl	TOXIC	-	-	-	-	-	-	-	-	-	-	-	-	-	-	-	-	-	-	-	-	-	-	-	-	-	-	-	-	-	-	-	-	-	-
O=C(O)c1nc2c(cc(cn2(c1))C(F)(F)F)Cl	NON TOX	-	-	-	-	-	-	-	-	-	-	YES	-	-	-	-	-	-	-	-	-	-	-	-	-	-	-	-	-	-	-	-	-	-	-
C1(C(C(C(C(C1Cl)Cl)Cl)Cl)Cl)Cl	TOXIC	-	-	-	-	-	-	-	-	-	-	-	-	-	-	-	-	-	-	-	-	-	-	-	-	-	-	-	-	-	-	-	-	-	-
O=C(O)C4C2C1(OC(=O)C2(C)(C(O)C=C1))C5CCC3(O)(C(=C)CC45(C3))	NON TOX	-	-	-	-	-	-	-	-	-	-	-	-	-	-	-	-	-	-	-	-	-	-	-	-	-	-	-	-	YES	-	-	-	-	-
O=C(OCC(OCCCC)C)COc1ccc(cc1Cl)Cl	NON TOX	-	-	-	-	-	YES	-	-	-	-	-	-	-	-	-	-	-	-	-	-	-	-	-	-	-	-	-	-	-	-	-	-	-	-
O=C(OCC)COc1ccc(cc1Cl)Cl	NON TOX	-	-	-	-	-	YES	-	-	-	-	-	-	-	-	-	-	-	-	-	-	-	-	-	-	-	-	-	-	-	-	-	-	-	-
O=C(OCC(C)C)COc1ccc(cc1Cl)Cl	NON TOX	-	-	-	-	-	YES	-	-	-	-	-	-	-	-	-	-	-	-	-	-	-	-	-	-	-	-	-	-	-	-	-	-	-	-
O=C(OCCCCCC(C)C)COc1ccc(cc1Cl)Cl	NON TOX	-	-	-	-	-	YES	-	-	-	-	-	-	-	-	-	-	-	-	-	-	-	-	-	-	-	-	-	-	-	-	-	-	-	-
O=C(OC(C)C)COc1ccc(cc1Cl)Cl	NON TOX	-	-	-	-	-	YES	-	-	-	-	-	-	-	-	-	-	-	-	-	-	-	-	-	-	-	-	-	-	-	-	-	-	-	-
O=C(OC(C)CCCCCC)COc1ccc(cc1Cl)Cl	NON TOX	-	-	-	-	-	YES	-	-	-	-	-	-	-	-	-	-	-	-	-	-	-	-	-	-	-	-	-	-	-	-	-	-	-	-
O=C(OCCCCCCCC)COc1ccc(cc1Cl)Cl	NON TOX	-	-	-	-	-	YES	-	-	-	-	-	-	-	-	-	-	-	-	-	-	-	-	-	-	-	-	-	-	-	-	-	-	-	-
O=C(OCCC)COc1ccc(cc1Cl)Cl	NON TOX	-	-	-	-	-	YES	-	-	-	-	-	-	-	-	-	-	-	-	-	-	-	-	-	-	-	-	-	-	-	-	-	-	-	-
O=C(OCC1OCCC1)COc2ccc(cc2Cl)Cl	NON TOX	-	-	-	-	-	YES	-	-	-	-	-	-	-	-	-	-	-	-	-	-	-	-	-	-	-	-	-	-	-	-	-	-	-	-
O=C(OCCCOCCCC)COc1ccc(cc1Cl)Cl	NON TOX	-	-	-	-	-	YES	-	-	-	-	-	-	-	-	-	-	-	-	-	-	-	-	-	-	-	-	-	-	-	-	-	-	-	-
n1c(nc(nc1Cl)Cl)Nc2ccccc2Cl	NON TOX	-	-	-	-	-	-	-	-	-	-	-	-	-	-	-	-	-	-	-	-	-	-	YES	-	-	-	-	-	-	-	-	-	-	-
O=C(O)c2cccnc2(C1=NC(C(=O)N1)(C)C(C)C)	TOXIC	-	-	-	-	-	-	-	-	-	-	-	-	-	-	-	-	-	-	-	-	-	-	-	-	-	-	-	-	-	-	-	-	-	-
O=[N+]([O-])NC1=NCCN1Cc2cnc(cc2)Cl	TOXIC	-	-	YES	-	-	-	-	-	-	-	-	-	-	-	-	-	-	-	-	-	-	-	-	-	-	-	-	-	-	-	-	-	-	-
N#Cc1cc(c(O)c(c1)I)I	TOXIC	-	-	-	-	-	-	-	-	-	-	-	-	-	-	-	-	-	-	-	-	-	-	-	-	-	-	-	-	-	-	-	-	-	YES
O=C(Nc1ccc(cc1)C(C)C)N(C)C	NON TOX	-	-	-	-	-	-	-	-	-	-	-	-	-	-	-	-	-	-	-	-	-	-	-	-	-	-	YES	-	-	-	-	-	-	-
O=C(OC)C(=NOC)c1ccccc1COc2ccccc2C	NON TOX	-	-	-	-	-	-	-	-	-	-	-	-	-	-	-	-	-	YES	-	-	-	-	-	-	-	-	-	-	-	-	-	-	-	-
O=C(OCC)CC(C(=O)OCC)SP(OC)(OC)=S	TOXIC	-	-	-	-	-	-	-	-	-	-	-	-	-	-	-	-	-	-	-	-	-	-	-	-	-	-	-	-	-	YES	-	-	-	-
O=C1C=CC(=O)NN1	NON TOX	-	-	-	-	-	-	-	-	-	-	-	-	-	-	-	-	-	-	-	-	YES	-	-	-	-	-	-	-	-	-	-	-	-	-
n1c(nc(nc1NC(C)C)Cl)NCC	NON TOX	-	-	-	-	-	-	-	-	-	-	-	-	-	-	-	-	-	-	-	-	-	-	-	-	-	-	-	-	-	-	-	-	-	-
C(#CC)c1nc(nc(c1)C)Nc2ccccc2	TOXIC	-	-	-	-	-	-	-	-	-	-	-	-	-	-	-	-	-	-	-	-	-	-	-	-	-	-	-	-	-	-	YES	-	-	-
O=C(Oc1c(cc(cc1C(C)CCCCCC)[N+](=O)[O-])[N+](=O)[O-])C=CC	TOXIC	-	-	-	-	-	-	-	-	-	-	-	-	-	-	-	-	-	-	-	-	-	-	-	YES	-	-	-	-	-	-	-	-	-	-
O=C(OC)C(N(C(=O)COC)c1c(cccc1C)C)C	NON TOX	-	-	-	YES	-	-	-	-	-	-	-	-	-	-	-	-	-	-	-	-	-	-	-	-	-	-	-	-	-	-	-	-	-	-
O=C(ON=C(C)SC)NC	TOXIC	-	-	-	-	-	-	-	-	-	-	-	-	-	-	-	-	-	-	-	-	-	YES	-	-	-	-	-	-	-	-	-	-	-	-
O=S(=O)(Nc1c(ccc(c1Cl)C)Cl)c2nc3nc(OC)cc(OC)n3(n2)	NON TOX	-	-	-	-	-	-	-	-	-	-	-	-	-	-	-	-	-	-	-	-	-	-	YES	-	-	-	-	-	-	-	-	-	-	-
O=C1OC(=NN1c2cc(OCC#C)c(cc2Cl)Cl)C(C)(C)C	NON TOX	-	-	-	-	-	-	-	-	YES	-	-	-	-	-	-	-	-	-	-	-	-	-	-	-	-	-	-	-	-	-	-	-	-	-
O=C1OC(=NN1c2cc(OC(C)C)c(cc2Cl)Cl)C(C)(C)C	NON TOX	-	-	-	-	-	-	-	-	YES	-	-	-	-	-	-	-	-	-	-	-	-	-	-	-	-	-	-	-	-	-	-	-	-	-
O=C2N(c1cc(cc(c1)Cl)Cl)C(=O)C3(C)(CC23(C))	NON TOX	-	-	-	YES	-	-	-	-	-	-	-	-	-	-	-	-	-	-	-	-	-	-	-	-	-	-	-	-	-	-	-	-	-	-
O=C(N(CCC)CCC)SCc1ccccc1	NON TOX	-	-	-	-	-	-	-	-	-	YES	-	-	-	-	-	-	-	-	-	-	-	-	-	-	-	-	-	-	-	-	-	-	-	-
O=C(Nc1nc(nc(n1)C)OC)NS(=O)(=O)c2ccccc2CCC(F)(F)F	NON TOX	-	-	-	-	-	-	-	-	-	-	-	-	-	-	-	-	-	-	-	-	-	-	-	YES	-	-	-	-	-	-	-	-	-	-
O=C(O)c1c2ncc(cc2(ccc1Cl))C	NON TOX	-	-	-	-	-	-	-	-	-	-	-	-	-	-	-	-	-	-	-	-	-	-	-	-	-	-	-	-	-	-	-	-	-	-
O=C(NCc1ccccc1)C(Oc2ccc(F)c(c2)C(F)(F)F)CC	NON TOX	-	-	-	-	-	-	-	-	-	-	-	-	-	-	-	-	YES	-	-	-	-	-	-	-	-	-	-	-	-	-	-	-	-	-
Fc3ccc(Oc2ccnc1cc(cc(c12)Cl)Cl)cc3	NON TOX	-	-	-	-	-	-	-	-	-	-	-	-	-	-	-	-	-	-	-	-	-	-	-	-	-	-	-	-	-	-	-	-	-	-
O=C(OCC)C(Oc3ccc(Oc1nc2ccc(cc2(nc1))Cl)cc3)C	TOXIC	-	-	-	-	-	-	-	-	-	-	-	-	-	-	-	-	-	-	-	-	-	-	-	-	-	-	-	-	-	-	-	-	YES	-
O=C(O)C2=NN(c1ccc(cc1)C)c3cccc(OCCOC)c3(C2(=O))	NON TOX	-	-	-	-	-	-	-	-	YES	-	-	-	-	-	-	-	-	-	-	-	-	-	-	-	-	-	-	-	-	-	-	-	-	-
O=C(NN(C(=O)c1cc(cc(c1)C)C)C(C)(C)C)c2ccc(cc2)CC	NON TOX	-	-	-	-	-	-	-	-	-	-	-	-	-	-	YES	-	-	-	-	-	-	-	-	-	-	-	-	-	-	-	-	-	-	-
O=C(NCc1ccc(cc1)C(C)(C)C)c2c(c(nn2C)CC)Cl	TOXIC	-	-	-	-	-	-	-	YES	-	-	-	-	-	-	-	-	-	-	-	-	-	-	-	-	-	-	-	-	-	-	-	-	-	-
O=C1C(C(=O)CC(C1)C2CCOCC2)=C(NOCC=CCl)CC	NON TOX	-	-	-	-	-	-	-	-	-	-	-	YES	-	-	-	-	-	-	-	-	-	-	-	-	-	-	-	-	-	-	-	-	-	-
O=C(Oc2cccc1c2(OC(C)(C)C1))N(C)SN(CCC(=O)OCC)C(C)C	TOXIC	-	-	-	-	-	-	-	-	-	-	-	-	-	-	-	-	-	-	-	-	-	-	-	YES	-	-	-	-	-	-	-	-	-	-
O=C(N(C(C)C)C(C)C)SCC(=C(Cl)Cl)Cl	NON TOX	-	-	-	-	-	-	-	-	-	YES	-	-	-	-	-	-	-	-	-	-	-	-	-	-	-	-	-	-	-	-	-	-	-	-
[O-][n+]2nc(nc1ccc(cc12)Cl)n3cncc3	NON TOX	-	-	-	-	-	-	-	-	-	-	-	-	-	-	-	-	-	-	-	-	-	-	-	-	-	-	-	-	-	-	-	-	-	-
FC(F)(F)c2cc(ccc2(N=C(n1cncc1)COCCC))Cl	TOXIC	-	-	-	-	-	-	-	-	-	-	-	-	-	-	-	-	-	-	-	-	-	-	-	-	-	-	-	-	-	-	-	-	-	-
O=C(NC(=O)c1ccccc1Cl)Nc2ccc(OC(F)(F)F)cc2	NON TOX	-	-	-	-	-	-	-	-	-	-	-	-	-	-	-	-	-	-	-	-	-	-	-	-	-	-	YES	-	-	-	-	-	-	-
O=C(Nc1nc(nc(n1)C(F)(F)F)OC)NS(=O)(=O)c2ccccc2C(F)(F)F	NON TOX	-	-	-	-	-	-	-	-	-	-	-	-	-	-	-	-	-	-	-	-	-	-	-	-	-	-	-	-	-	-	-	-	-	-
O=C1NC(=C(C=C1Cl)Cl)Cl	TOXIC	-	-	-	-	-	-	-	-	-	-	-	-	-	-	-	-	-	-	-	-	-	-	-	-	-	-	-	-	-	-	-	-	-	-
N#Cc1cc(c(OC(=O)CCCCCCC)c(c1)Br)Br	NON TOX	-	-	-	-	-	-	-	-	-	-	-	-	-	-	-	-	-	-	-	-	-	-	-	-	-	-	-	-	YES	-	-	-	-	-
N#Cc1nn(c(N)c1S(=O)(=O)C(F)(F)F)c2c(cc(cc2Cl)C(F)(F)F)Cl	TOXIC	-	-	-	-	-	-	-	YES	-	-	-	-	-	-	-	-	-	-	-	-	-	-	-	-	-	-	-	-	-	-	-	-	-	-
OC(Cc1ccccc1Cl)(Cn2ncnc2)C3(CC3)Cl	NON TOX	-	-	-	-	-	-	-	-	-	-	-	-	-	-	-	-	-	-	-	-	-	-	-	YES	-	-	-	-	-	-	-	-	-	-
O=S(=O)(Oc1nc(nc(c1CCCC)C)NCC)N(C)C	NON TOX	-	-	-	-	-	-	-	-	-	-	-	-	-	-	-	-	-	-	-	-	-	-	-	-	-	-	-	-	-	-	YES	-	-	-

## Sheet: test set_matrix
VEGA_SMILES	CLASS	SA1	SA2	SA3	SA4	SA5	SA6	SA7	SA8	SA9	SA10	SA11	SA12	SA13	SA14	SA15	SA16	SA17	SA18	SA19	SA20	SA21	SA22	SA23	SA24	SA25	SA26	SA27	SA28	SA29	SA30	SA31	SA32	SA33	SA34
O=C1N(CCS1)P(=O)(OCC)SC(C)CC	TOXIC	YES	-	-	-	-	-	-	-	-	-	-	-	-	-	-	-	-	-	-	-	-	-	-	-	-	-	-	-	-	-	-	-	-	-
O=C(NC)CSP(=O)(OC)OC	TOXIC	YES	-	-	-	-	-	-	-	-	-	-	-	-	-	-	-	-	-	-	-	-	-	-	-	-	-	-	-	-	-	-	-	-	-
O=[N+]([O-])c2cc(c(c(c2(Nc1ncc(cc1Cl)C(F)(F)F))[N+](=O)[O-])Cl)C(F)(F)F	NON TOX	-	-	-	-	-	-	-	-	-	-	YES	-	-	-	-	-	-	-	-	-	-	-	-	-	-	-	-	-	-	-	-	-	-	-
N#CN=C(N(C)Cc1cnc(cc1)Cl)C	TOXIC	-	-	-	-	-	-	-	-	-	-	-	-	-	-	-	-	-	-	-	-	-	-	-	-	-	-	-	-	-	-	-	-	-	-
O=C(Oc1nc(nc(c1C)C)N(C)C)N(C)C	TOXIC	-	-	-	-	-	-	-	-	-	-	-	-	-	-	-	-	-	-	-	-	-	-	-	-	-	-	-	YES	-	-	-	-	-	-
O=C(Oc1cc(c(c(c1)C)SC)C)NC	TOXIC	-	-	-	-	-	-	-	-	-	-	-	-	-	-	-	-	-	-	-	-	-	-	-	-	-	-	-	-	-	-	-	-	-	-
O=C(Oc2cccc1c2(OC(C)(C)C1))NC	TOXIC	-	-	-	-	-	-	-	-	-	-	-	-	-	-	-	-	-	-	-	-	-	-	-	YES	-	-	-	-	-	-	-	-	-	-
O=C2N(c1ccccc1)CSC(=NC(C)(C)C)N2C(C)C	NON TOX	-	-	-	-	-	-	-	-	-	-	-	-	-	-	-	-	-	-	-	-	-	YES	-	-	-	-	-	-	-	-	-	-	-	-
O=C(Nc1ccc(cc1)Br)N(OC)C	NON TOX	-	-	-	-	-	-	-	-	-	-	-	-	-	-	-	-	-	-	-	-	-	-	-	-	-	-	YES	-	-	-	-	-	-	-
O=C(NC(=O)c1c(F)cccc1(F))Nc3ccc(Oc2ccc(cc2Cl)C(F)(F)F)cc3(F)	NON TOX	-	-	-	-	-	-	-	-	-	-	-	-	-	-	-	-	-	-	-	-	-	-	-	-	-	-	YES	-	-	-	-	-	-	-
FC(c1nc(nc(n1)NC3c2cc(ccc2CC3(C))C)N)C	NON TOX	-	-	-	-	-	-	-	-	-	-	-	-	-	-	-	-	-	-	YES	-	-	-	-	-	-	-	-	-	-	-	-	-	-	-
FC(F)C(F)(F)OCC(c1ccc(cc1Cl)Cl)Cn2ncnc2	NON TOX	-	-	-	-	-	-	-	-	-	-	-	-	-	-	-	-	-	-	-	-	-	-	-	-	-	-	-	-	-	-	-	-	-	-
N#CC(OC(=O)C(c1ccc(cc1)Cl)C(C)C)c3cccc(Oc2ccccc2)c3	TOXIC	-	YES	-	-	-	-	-	-	-	-	-	-	-	-	-	-	-	-	-	-	-	-	-	-	-	-	-	-	-	-	-	-	-	-
O=C(OCc2cccc(Oc1ccccc1)c2)C3C(C=C(Cl)Cl)C3(C)(C)	TOXIC	-	YES	-	-	-	-	-	-	-	-	-	-	-	-	-	-	-	-	-	-	-	-	-	-	-	-	-	-	-	-	-	-	-	-
O=C1C(C(=O)CC(C1)CC(C)SCC)=C(NOCC=CCl)CC	NON TOX	-	-	-	-	-	-	-	-	-	-	-	YES	-	-	-	-	-	-	-	-	-	-	-	-	-	-	-	-	-	-	-	-	-	-
O=C(c1ccc(cc1Cl)S(=O)(=O)C)C=2C(=O)C4CCC(C=2Sc3ccccc3)C4	NON TOX	-	-	-	-	-	-	-	-	-	-	-	-	-	-	-	-	-	-	-	-	-	-	-	YES	-	-	-	-	-	-	-	-	-	-
OC3(Cn1ncnc1)(C(Cc2ccc(cc2)Cl)CCC3(C(C)C))	NON TOX	-	-	-	-	-	-	-	-	-	-	-	-	-	-	-	-	-	-	-	-	-	-	-	YES	-	-	-	-	-	-	-	-	-	-
O=[N+]([O-])c1cc(cc(c1N(CC)CCCC)[N+](=O)[O-])C(F)(F)F	NON TOX	-	-	-	-	-	-	-	-	-	-	-	-	-	-	-	YES	-	-	-	-	-	-	-	-	-	-	-	-	-	-	-	-	-	-
O=C(NN(C(=O)c1cc(cc(c1)C)C)C(C)(C)C)c2cccc(OC)c2C	NON TOX	-	-	-	-	-	-	-	-	-	-	-	-	-	-	YES	-	-	-	-	-	-	-	-	-	-	-	-	-	-	-	-	-	-	-
O=C1N(OCC1(C)C)Cc2ccc(cc2Cl)Cl	NON TOX	-	-	-	-	-	-	-	-	-	-	-	-	-	-	-	-	YES	-	-	-	-	-	-	-	-	-	-	-	-	-	-	-	-	-
O=C(Nc1onc(c1)C(C)(CC)CC)c2c(OC)cccc2(OC)	NON TOX	-	-	-	-	-	-	-	-	-	-	-	-	-	-	-	-	-	-	-	-	-	-	-	-	YES	-	-	-	-	-	-	-	-	-
O=S(=O)(N(c1ccc(cc1)C)SC(F)(Cl)Cl)N(C)C	NON TOX	-	-	-	-	-	-	-	-	-	-	-	-	-	YES	-	-	-	-	-	-	-	-	-	-	-	-	-	-	-	-	-	-	-	-
O=C(O)C(Oc3ccc(Oc1nc2ccc(cc2(nc1))Cl)cc3)C	NON TOX	-	-	-	-	-	-	-	-	-	-	-	-	-	-	-	-	-	-	-	-	-	-	-	-	-	-	-	-	-	-	-	-	-	-
O=C(OCC)NCCOc2ccc(Oc1ccccc1)cc2	NON TOX	-	-	-	-	-	-	-	-	-	-	-	-	-	-	-	-	-	-	-	-	-	-	-	-	-	YES	-	-	-	-	-	-	-	-
O=[N+]([O-])c1cc(c(N)c(c1)Cl)Cl	NON TOX	-	-	-	-	-	-	-	-	-	-	-	-	-	-	-	-	-	-	-	-	-	-	YES	-	-	-	-	-	-	-	-	-	-	-
O=C(O)C1(N)(CC1)	NON TOX	-	-	-	-	-	-	-	-	-	-	-	-	-	-	-	-	-	-	-	-	-	-	-	-	-	-	-	-	-	-	-	-	-	-
n1cnc(N)[nH]1	NON TOX	-	-	-	-	-	-	-	-	-	-	-	-	-	-	-	-	-	-	-	-	-	-	-	-	-	-	-	-	-	-	-	-	-	-
O=C1C(=C(N)C=NN1c2ccccc2)Cl	NON TOX	-	-	-	YES	-	-	-	-	-	-	-	-	-	-	-	-	-	-	-	-	-	-	-	-	-	-	-	-	-	-	-	-	-	-
O=C(N)Cc2cccc1ccccc12	NON TOX	-	-	-	-	-	-	-	-	-	-	-	-	-	-	-	-	-	-	-	-	-	-	-	-	-	-	-	-	-	-	-	-	-	-
O=[N+]([O-])NC1=NCC(O)N1Cc2cnc(cc2)Cl	TOXIC	-	-	YES	-	-	-	-	-	-	-	-	-	-	-	-	-	-	-	-	-	-	-	-	-	-	-	-	-	-	-	-	-	-	-
O=[N+]([O-])N=C1NCCN1Cc2cnc(cc2)Cl	TOXIC	-	-	YES	-	-	-	-	-	-	-	-	-	-	-	-	-	-	-	-	-	-	-	-	-	-	-	-	-	-	-	-	-	-	-
O=C(N(CC)CC)C(Oc1cccc2ccccc12)C	NON TOX	-	-	-	-	-	-	-	-	-	-	-	-	-	-	-	-	-	-	-	-	-	-	-	-	-	-	-	-	-	-	-	YES	-	-
O1C(C)CN(CC1C)C2CCCCCCCCCCC2	NON TOX	-	-	-	-	-	-	-	-	-	-	-	-	-	-	-	-	-	-	-	-	-	-	-	-	-	-	-	-	-	-	-	-	-	-
n1cnc3ccccc3(c1OCCc2ccc(cc2)C(C)(C)C)	TOXIC	-	-	-	-	-	-	-	-	-	-	-	-	-	-	-	-	-	-	-	-	-	-	-	-	-	-	-	YES	-	-	-	-	-	-
O=C(OC1COC1)c2ccccc2S(=O)(=O)NC(=O)Nc3nc(cc(n3)C)C	NON TOX	-	-	-	-	-	-	-	-	-	-	-	-	-	-	-	-	-	-	-	-	-	-	-	-	-	-	-	-	-	-	YES	-	-	-
O=C(OC)c1ccccc1S(=O)(=O)NC(=O)N2N=C(OCCC)N(C2(=O))C	NON TOX	-	-	-	-	-	-	-	-	-	-	-	-	-	-	-	-	-	-	-	-	-	-	-	-	-	YES	-	-	-	-	-	-	-	-
n1c3ccccc3([nH]c1c2occc2)	NON TOX	-	-	-	-	-	-	-	-	-	-	-	-	-	-	-	-	-	-	-	-	-	-	-	-	-	-	-	-	-	-	-	-	-	-
O=S(=O)(Nc1c(cccc1Cl)Cl)c2nc3cc(F)nc(OCC)n3(n2)	NON TOX	-	-	-	-	-	-	-	-	-	-	-	-	-	-	-	-	-	-	-	-	-	-	YES	-	-	-	-	-	-	-	-	-	-	-
O=C(OC)c1c(c(c(C(=O)OC)c(c1Cl)Cl)Cl)Cl	NON TOX	-	-	-	-	-	-	-	-	-	-	-	-	-	-	-	-	-	-	-	-	-	-	-	-	-	-	-	-	-	-	-	-	-	-
O=C(O)CCCOc1ccc(cc1Cl)Cl	NON TOX	-	-	-	-	-	-	-	-	-	-	-	-	-	-	-	-	-	-	-	-	-	-	-	-	-	-	-	-	-	-	-	-	-	-
O=C(OC)c2cc(Oc1ccc(cc1Cl)Cl)ccc2[N+](=O)[O-]	NON TOX	-	-	-	-	-	-	-	-	-	-	-	-	-	-	-	-	-	-	-	-	-	-	-	-	-	-	-	-	-	-	-	-	-	-
O=C(OC)C(Oc2ccc(Oc1ccc(cc1Cl)Cl)cc2)C	NON TOX	-	-	-	-	-	-	-	-	-	-	-	-	-	-	-	-	-	-	-	-	-	-	-	-	-	-	-	-	-	-	-	-	-	-
O=S(OCC#C)OC2CCCCC2(Oc1ccc(cc1)C(C)(C)C)	NON TOX	-	-	-	-	-	-	-	-	-	-	-	-	-	-	-	-	-	-	-	-	-	-	-	-	-	-	-	-	YES	-	-	-	-	-
FC(F)(F)Oc1ccc(cc1)C(O)(c2cncnc2)C(C)C	NON TOX	-	-	-	-	-	-	-	-	-	-	-	-	-	-	-	-	-	-	-	-	-	-	-	YES	-	-	-	-	-	-	-	-	-	-
O=C(NCc2ccc(Oc1ccc(cc1)C)cc2)c3c(c(nn3C)CC)Cl	TOXIC	-	-	-	-	-	-	-	YES	-	-	-	-	-	-	-	-	-	-	-	-	-	-	-	-	-	-	-	-	-	-	-	-	-	-
N#Cc1cc(c(O)c(c1)Br)Br	TOXIC	-	-	-	-	-	-	-	-	-	-	-	-	-	-	-	-	-	-	-	-	-	-	-	-	-	-	-	-	-	-	-	-	-	YES
O=C(O)c1nc(ccc1Cl)Cl	NON TOX	-	-	-	-	-	-	-	-	-	-	-	-	-	-	-	-	-	-	-	YES	-	-	-	-	-	-	-	-	-	-	-	-	-	-
O=C4OC(=CC=5OC6(C)(C(O)CC3C(C)(COC(=O)C1CC1)C(OC(=O)C2CC2)CCC3(C)C6(C(O)C4=5)))c7cnccc7	NON TOX	-	-	-	-	YES	-	-	-	-	-	-	-	-	-	-	-	-	-	-	-	-	-	-	-	-	-	-	-	-	-	-	-	-	-
OC(C(Oc1ccc(cc1)Cl)n2ncnc2)C(C)(C)C	NON TOX	-	-	-	-	-	-	-	-	-	-	-	-	-	-	-	-	-	-	-	-	-	-	-	-	-	-	-	-	-	-	-	-	-	-
O=C(O)COc1nc(c(cc1Cl)Cl)Cl	NON TOX	-	-	-	-	-	-	-	-	-	-	-	-	-	-	-	-	-	-	-	-	-	-	-	-	-	-	-	-	-	-	-	-	-	-
OCC(O)C(O)C(OC6OC(COC3OCC(O)C(O)C3(OC2OC(CO)C(O)C(O)C2(OC1OC(C)C(O)C(O)C1(O))))C(OC5OC(COC4OCC(O)C(O)C4(O))C(O)C(O)C5(O))C(O)C6(O))C(O)CO	NON TOX	-	-	-	-	-	-	-	-	-	-	-	-	-	-	-	-	-	-	-	-	-	-	-	-	-	-	-	-	YES	-	-	-	-	-
O=C(O)c1n[nH]c(c1)C(F)(F)F	NON TOX	-	-	-	-	-	-	-	YES	-	-	-	-	-	-	-	-	-	-	-	-	-	-	-	-	-	-	-	-	-	-	-	-	-	-
O=C(Nc1nc(OC)cc(n1)OC)NS(=O)(=O)c2c(cnn2C)c3nnn(n3)C	NON TOX	-	-	-	-	-	-	-	-	-	-	-	-	-	-	-	-	-	-	-	-	-	-	-	-	-	-	-	YES	-	-	-	-	-	-
O=C(Nc1c(cc(cc1C)Cl)C(=O)NC)c3cc(nn3(c2ncccc2Cl))Br	NON TOX	-	-	-	-	-	-	-	YES	-	-	-	-	-	-	-	-	-	-	-	-	-	-	-	-	-	-	-	-	-	-	-	-	-	-
O=C1OC(C=C)(C(=O)N1c2cc(cc(c2)Cl)Cl)C	NON TOX	-	-	-	YES	-	-	-	-	-	-	-	-	-	-	-	-	-	-	-	-	-	-	-	-	-	-	-	-	-	-	-	-	-	-
O=C(OC)C(N(C(=O)Cc1ccccc1)c2c(cccc2C)C)C	NON TOX	-	-	-	YES	-	-	-	-	-	-	-	-	-	-	-	-	-	-	-	-	-	-	-	-	-	-	-	-	-	-	-	-	-	-
O=C(OC)COc1ccc(cc1Cl)Cl	NON TOX	-	-	-	-	-	YES	-	-	-	-	-	-	-	-	-	-	-	-	-	-	-	-	-	-	-	-	-	-	-	-	-	-	-	-
O=C(OCCCCC)COc1ccc(cc1Cl)Cl	NON TOX	-	-	-	-	-	YES	-	-	-	-	-	-	-	-	-	-	-	-	-	-	-	-	-	-	-	-	-	-	-	-	-	-	-	-
O=C(Nc2ccc(F)cc2(c1ccc(c(c1)Cl)Cl))c3cn(nc3C(F)F)C	NON TOX	-	-	-	-	-	-	YES	-	-	-	-	-	-	-	-	-	-	-	-	-	-	-	-	-	-	-	-	-	-	-	-	-	-	-
O=C(c1ccc(cc1S(=O)(=O)C)C(F)(F)F)c2c(O)n(nc2C)C	NON TOX	-	-	-	-	-	-	YES	-	-	-	-	-	-	-	-	-	-	-	-	-	-	-	-	-	-	-	-	-	-	-	-	-	-	-
O=C(OC(C)CCCCC)COc1ccc(c2cccnc12)Cl	NON TOX	-	-	-	-	-	-	-	-	-	-	-	-	-	-	-	-	-	-	-	-	-	-	-	-	-	-	-	-	YES	-	-	-	-	-
N#Cc1c[nH]cc1c2cccc(c2Cl)Cl	TOXIC	-	-	-	-	-	-	-	-	-	-	-	-	-	-	-	-	-	-	-	-	-	-	-	-	-	-	-	-	-	-	-	-	-	-
O=[N+]([O-])c1ccc(OP(OC)(OC)=S)cc1C	TOXIC	-	-	-	-	-	-	-	-	-	-	-	-	-	-	-	-	-	-	-	-	-	-	-	-	-	-	-	-	-	YES	-	-	-	-
O=C1C(=C(C=NN1C(C)(C)C)SCc2ccc(cc2)C(C)(C)C)Cl	TOXIC	-	-	-	-	-	-	-	-	-	-	-	-	-	-	-	-	-	-	-	-	YES	-	-	-	-	-	-	-	-	-	-	-	-	-
n1c(OP(OCC)(OCC)=S)c(cc(c1Cl)Cl)Cl	TOXIC	-	-	-	-	-	-	-	-	-	-	-	-	-	-	-	-	-	-	-	-	-	-	-	-	-	-	-	-	-	YES	-	-	-	-
O=C1c2cc(ccc2(N=C(OCCC)N1CCC))I	NON TOX	-	-	-	-	-	-	-	-	-	-	-	-	-	-	-	-	-	-	-	-	-	-	-	-	-	YES	-	-	-	-	-	-	-	-
O=C1N(N=NN1C)c2cccc(c2COc3nn(cc3)c4ccc(cc4)Cl)C	NON TOX	-	-	-	-	-	-	-	-	-	-	-	-	-	-	-	-	-	-	-	-	-	-	-	-	-	-	YES	-	-	-	-	-	-	-
O=C(Nc1ccc(F)cc1)c3nc(Oc2cccc(c2)C(F)(F)F)ccc3	NON TOX	-	-	-	-	-	-	-	-	-	-	-	-	-	-	-	-	-	-	-	YES	-	-	-	-	-	-	-	-	-	-	-	-	-	-
Fc1cccc(F)c1COCC3(ON=C(c2c(ccs2)C)C3)(C)	NON TOX	-	-	-	-	-	-	-	-	-	-	-	-	-	-	-	-	-	-	-	-	-	-	-	-	-	-	-	-	-	-	-	-	-	-
O=S(=O)(c1ncn(n1)S(=O)(=O)N(C)C)n3c2cc(F)ccc2c(c3C)Br	NON TOX	-	-	-	-	-	-	-	-	-	-	-	-	-	-	-	-	-	-	-	-	-	-	-	-	-	-	-	-	-	-	-	-	-	-
O=C1NC3=C(C(=O)N1C2CCCCC2)CCC3	NON TOX	-	-	-	-	-	-	-	-	-	-	-	YES	-	-	-	-	-	-	-	-	-	-	-	-	-	-	-	-	-	-	-	-	-	-
