# Supplementary material for: A SAR-Based Classification Model for Assessing Pesticide Toxicity to Apis mellifera
Source: J Xenobiot. 2026 Jul 11;16(4):130. doi: 10.3390/jox16040130 (PMC13398046; doi:10.3390/jox16040130)
Supplement: Supplementary file 1 [file jox-16-00130-s001.zip › Table S3.xlsx]

## Sheet: Foglio1
SET	Active	cas	pesticides group	Specific pesticides group	SMILES	TARGET
Training Set	Clofentezine	74115-24-5	acaricides	tetrazine acaricides	n1nc(nnc1c2ccccc2Cl)c3ccccc3Cl	NON TOXIC
Training Set	Fenbutatin oxide	13356-08-6	acaricides	inorganic acaricides	O([Sn](CC(c1ccccc1)(C)C)(CC(c2ccccc2)(C)C)CC(c3ccccc3)(C)C)[Sn](CC(c4ccccc4)(C)C)(CC(c5ccccc5)(C)C)CC(c6ccccc6)(C)C	NON TOXIC
Training Set	Furfural	98-01-1	fungicides	unclassified fungicides	O=Cc1occc1	NON TOXIC
Training Set	Cyazofamid	120116-88-3	fungicides	cyanoimidazole fungicides	N#Cc2nc(c(c1ccc(cc1)C)n2S(=O)(=O)N(C)C)Cl	NON TOXIC
Training Set	Thiram	137-26-8	fungicides	dithiocarbamate fungicides	C(N(C)C)(=S)SSC(N(C)C)=S	NON TOXIC
Training Set	Flutianil	958647-10-4	fungicides	thiazolidine fungicides	N#CC(=C2N(c1ccccc1(OC))CCS2)Sc3cc(ccc3(F))C(F)(F)F	NON TOXIC
Training Set	Fludioxonil	131341-86-1	fungicides	phenylpyrrole fungicides	N#Cc1c[nH]cc1c3cccc2OC(F)(F)Oc23	NON TOXIC
Training Set	Bitertanol	55179-31-2	fungicides	azole fungicides	OC(C(Oc1ccc(cc1)c2ccccc2)n3ncnc3)C(C)(C)C	NON TOXIC
Training Set	Tricyclazole	41814-78-2	fungicides	triazolobenzothiazole fungicides	n1nc3n(c1)c2c(cccc2s3)C	TOXIC
Training Set	cyflufenamid	180409-60-3	fungicides	amide fungicides	O=C(N=C(NOCC1CC1)c2c(F)c(F)ccc2C(F)(F)F)Cc3ccccc3	NON TOXIC
Training Set	flusilazole	85509-19-9	fungicides	azole fungicides	Fc1ccc(cc1)[Si](c2ccc(F)cc2)(C)Cn3ncnc3	TOXIC
Training Set	quinoxyfen	124495-18-7	fungicides	quinoline fungicides	Fc3ccc(Oc2ccnc1cc(cc(c12)Cl)Cl)cc3	NON TOXIC
Training Set	triazoxide	72459-58-6	fungicides	benzotriazine fungicides	[O-][n+]2nc(nc1ccc(cc12)Cl)n3cncc3	NON TOXIC
Training Set	triflumizole	99387-89-0	fungicides	azole fungicides	FC(F)(F)c2cc(ccc2(N=C(n1cncc1)COCCC))Cl	TOXIC
Test Set	Tetraconazole	112281-77-3	fungicides	azole fungicides	FC(F)C(F)(F)OCC(c1ccc(cc1Cl)Cl)Cn2ncnc2	NON TOXIC
Test Set	dodemorph	1593-77-7	fungicides	morpholine fungicides	O1C(C)CN(CC1C)C2CCCCCCCCCCC2	NON TOXIC
Test Set	Fuberidazole	3878-19-1	fungicides	benzimidazole fungicides	n1c3ccccc3([nH]c1c2occc2)	NON TOXIC
Test Set	Triadimenol	55219-65-3	fungicides	azole fungicides	OC(C(Oc1ccc(cc1)Cl)n2ncnc2)C(C)(C)C	NON TOXIC
Test Set	fenpiclonil	74738-17-3	fungicides	phenylpyrrole fungicides	N#Cc1c[nH]cc1c2cccc(c2Cl)Cl	TOXIC
Test Set	Amisulbrom	348635-87-0	fungicides	sulfamoyltriazole fungicides	O=S(=O)(c1ncn(n1)S(=O)(=O)N(C)C)n3c2cc(F)ccc2c(c3C)Br	NON TOXIC
Training Set	Imazethapyr	81335-77-5	herbicides	imidazolinone herbicides	O=C(O)c2cc(cnc2(C1=NC(C(=O)N1)(C)C(C)C))CC	NON TOXIC
Training Set	Triflusulfuron-methyl	126535-15-7	herbicides	sulfonylurea herbicides	O=C(OC)c1cccc(c1S(=O)(=O)NC(=O)Nc2nc(nc(n2)N(C)C)OCC(F)(F)F)C	NON TOXIC
Training Set	Triasulfuron	82097-50-5	herbicides	urea herbicides	O=C(Nc1nc(nc(n1)C)OC)NS(=O)(=O)c2ccccc2(OCCCl)	NON TOXIC
Training Set	Pendimethalin	40487-42-1	herbicides	dinitroaniline herbicides	O=[N+]([O-])c1cc(c(c(c1(NC(CC)CC))[N+](=O)[O-])C)C	NON TOXIC
Training Set	Ethametsulfuron methyl	97780-06-8	herbicides	urea herbicides	O=C(OC)c1ccccc1S(=O)(=O)NC(=O)Nc2nc(nc(n2)NC)OCC	TOXIC
Training Set	Dichlorprop-P	15165-67-0	herbicides	phenoxy herbicides	O=C(O)C(Oc1ccc(cc1Cl)Cl)C	NON TOXIC
Training Set	Isoxaflutole	141112-29-0	herbicides	isoxazole herbicides	O=C(c1cnoc1C2CC2)c3ccc(cc3S(=O)(=O)C)C(F)(F)F	NON TOXIC
Training Set	Fluroxypyr	69377-81-7	herbicides	pyridine herbicides	O=C(O)COc1nc(F)c(c(N)c1Cl)Cl	TOXIC
Training Set	Glyphosate	1071-83-6	herbicides	organophosphorous herbicides	O=C(O)CNCP(=O)(O)O	NON TOXIC
Training Set	2,4-D	94-75-7	herbicides	phenoxy herbicides	O=C(O)COc1ccc(cc1Cl)Cl	TOXIC
Training Set	Oryzalin	19044-88-3	herbicides	dinitroaniline herbicides	O=[N+]([O-])c1cc(cc(c1N(CCC)CCC)[N+](=O)[O-])S(=O)(=O)N	TOXIC
Training Set	Acetic acid	64-19-7	herbicides	herbicides (unclassified)	O=C(O)C	NON TOXIC
Training Set	butralin	33629-47-9	herbicides	dinitroaniline herbicides	O=[N+]([O-])c1cc(cc(c1(NC(C)CC))[N+](=O)[O-])C(C)(C)C	TOXIC
Training Set	chlorsulfuron	64902-72-3	herbicides	urea herbicides	O=C(Nc1nc(nc(n1)C)OC)NS(=O)(=O)c2ccccc2Cl	NON TOXIC
Training Set	triafamone	874195-61-6	herbicides	amide herbicides	O=C(c1nc(nc(n1)OC)OC)c2cccc(F)c2N(C)S(=O)(=O)C(F)F	TOXIC
Training Set	imazapyr	81334-34-1	herbicides	imidazolinone herbicides	O=C(O)c2cccnc2(C1=NC(C(=O)N1)(C)C(C)C)	TOXIC
Training Set	atrazine	1912-24-9	herbicides	triazine herbicides	n1c(nc(nc1NC(C)C)Cl)NCC	NON TOXIC
Training Set	quinmerac	90717-03-6	herbicides	aromatic acid herbicides	O=C(O)c1c2ncc(cc2(ccc1Cl))C	NON TOXIC
Training Set	tritosulfuron	142469-14-5	herbicides	urea herbicides	O=C(Nc1nc(nc(n1)C(F)(F)F)OC)NS(=O)(=O)c2ccccc2C(F)(F)F	NON TOXIC
Test Set	quizalofop	76578-12-6	herbicides	phenoxy herbicides	O=C(O)C(Oc3ccc(Oc1nc2ccc(cc2(nc1))Cl)cc3)C	NON TOXIC
Test Set	Amitrole	61-82-5	herbicides	triazole herbicides	n1cnc(N)[nH]1	NON TOXIC
Test Set	chlorthal-dimethyl	1861-32-1	herbicides	aromatic acid herbicides	O=C(OC)c1c(c(c(C(=O)OC)c(c1Cl)Cl)Cl)Cl	NON TOXIC
Test Set	2,4-DB	94-82-6	herbicides	phenoxy herbicides	O=C(O)CCCOc1ccc(cc1Cl)Cl	NON TOXIC
Test Set	bifenox	42576-02-3	herbicides	diphenyl ether herbicides	O=C(OC)c2cc(Oc1ccc(cc1Cl)Cl)ccc2[N+](=O)[O-]	NON TOXIC
Test Set	diclofop-methyl	51338-27-3	herbicides	phenoxy herbicides	O=C(OC)C(Oc2ccc(Oc1ccc(cc1Cl)Cl)cc2)C	NON TOXIC
Test Set	Triclopyr	55335-06-3	herbicides	pyridine herbicides	O=C(O)COc1nc(c(cc1Cl)Cl)Cl	NON TOXIC
Test Set	Methiozolin	403640-27-7	herbicides	benzyl ether herbicides	Fc1cccc(F)c1COCC3(ON=C(c2c(ccs2)C)C3)(C)	NON TOXIC
Training Set	Cyromazine	66215-27-8	insecticides	aminotriazene insecticides	n1c(nc(nc1N)NC2CC2)N	NON TOXIC
Training Set	Sulfoxaflor	946578-00-3	insecticides	sulfoximine insecticides	N#CN=S(=O)(C)C(c1cnc(cc1)C(F)(F)F)C	TOXIC
Training Set	Flupyradifurone	951659-40-8	insecticides	butenolide insecticides	O=C1OCC(=C1)N(Cc2cnc(cc2)Cl)CC(F)F	TOXIC
Training Set	Pyriproxyfen	95737-68-1	insecticides	juvenile hormone mimics	n1ccccc1OC(C)COc3ccc(Oc2ccccc2)cc3	TOXIC
Training Set	5-(1-(S-methylsulfonimidoyl)ethyl)-2-(trifluoromethyl)pyridine	946578-43-4	insecticides	sulfoximine insecticides metabolite	O=S(=N)(C)C(c1cnc(cc1)C(F)(F)F)C	TOXIC
Training Set	lindane	58-89-9	insecticides	organochlorine acaricides, insecticides	C1(C(C(C(C(C1Cl)Cl)Cl)Cl)Cl)Cl	TOXIC
Training Set	3,5,6-trichloro-2-pyridinol	6515-38-4	insecticides	organophosphorus insecticides metabolite	O=C1NC(=C(C=C1Cl)Cl)Cl	TOXIC
Test Set	Acetamiprid	135410-20-7	insecticides	neonicotinoid insecticides	N#CN=C(N(C)Cc1cnc(cc1)Cl)C	TOXIC
Test Set	Methiocarb	2032-65-7	insecticides	carbamate insecticides	O=C(Oc1cc(c(c(c1)C)SC)C)NC	TOXIC
Training Set	Fluensulfone	318290-98-1	nematicides	fluoroalkene nematicides	O=S(=O)(c1ncc(Cl)s1)CCC(F)=C(F)F	NON TOXIC
Training Set	2-chloro-5-methoxybenzenesulfonamide	502187-53-3	nematicides	sulfonamide nematicides metabolite	O=S(=O)(N)c1cc(OC)ccc1Cl	TOXIC
Training Set	dimethipin	55290-64-7	plant growth regulators	defoliant	O=S1(=O)(C(=C(C)S(=O)(=O)CC1)C)	TOXIC
Training Set	ethephon	16672-87-0	plant growth regulators	ethylene releasers	O=P(O)(O)CCCl	NON TOXIC
Test Set	ACC	22059-21-8	plant growth regulators	ethylene releaser	O=C(O)C1(N)(CC1)	NON TOXIC
Test Set	1-naphthylacetamide	86-86-2	plant growth regulators	auxin	O=C(N)Cc2cccc1ccccc12	NON TOXIC
